# Supplementary material for: Gene selection tool (GST): A R-based tool for genetic disorders based on the sliding-window proportion test using whole-exome sequencing data
Source: PLoS One. 2017 Sep 28;12(9):e0185514. doi: 10.1371/journal.pone.0185514 (PMC5619773; doi:10.1371/journal.pone.0185514)
Supplement: S1 File — It is a R file that contains R code, sample data and user guide. (ZIP) [file pone.0185514.s002.zip]

Archive with 4 entries (4 files):
- genetophe.txt
- GST Code_Review.R
- GST User guide.pdf
- sampledata.txt
