# Supplementary material for: Gene selection tool (GST): A R-based tool for genetic disorders based on the sliding-window proportion test using whole-exome sequencing data
Source: PLoS One. 2017 Sep 28;12(9):e0185514. doi: 10.1371/journal.pone.0185514 (PMC5619773; doi:10.1371/journal.pone.0185514)
Supplement: S1 File — It is a R file that contains R code, sample data and user guide. (ZIP) [file pone.0185514.s002.zip › genetophe.txt]

ADA	Abnormality of lymphocytes, Abnormality of pelvic girdle bone morphology, Abnormality of the metaphysis, Absent specific antibody response, Alopecia, Anemia, Anterior rib cupping, Aplasia of the thymus, Aplasia/Hypoplasia of the eyebrow, Asthma, Autoimmune hemolytic anemia, Autoimmune thrombocytopenia, Autoimmunity, Autosomal recessive inheritance, B lymphocytopenia, B-cell lymphoma, Chronic diar…
AKT3	Abnormal localization of kidney, Abnormal nasal morphology, Autosomal dominant inheritance, Cutis marmorata, Depressed nasal bridge, Hemimegalencephaly, High forehead, Hydrocephalus, Hyperextensible skin, Hypertelorism, Hypoplasia of the corpus callosum, Intellectual disability, Macrocephaly, Megalencephaly, Mitral regurgitation, Narrow mouth, Polymicrogyria, Postaxial hand polydactyly, Seizures,…
NR2E3	Abnormal electroretinogram, Abnormality of retinal pigmentation, Abnormality of the retinal vasculature, Abnormality of the testis, Anteverted nares, Atypical scarring of skin, Autosomal dominant inheritance, Autosomal recessive inheritance, Blindness, Cataract, Conductive hearing impairment, Cystoid macular degeneration, Glaucoma, Hemeralopia, Hyperinsulinemia, Hyperreflexia, Hypogonadism, Hypop…
KCNE3	Adrenocortical adenoma, Autosomal dominant inheritance, Cardiac arrest, EMG abnormality, Episodic flaccid weakness, Episodic hypokalemia, Exercise-induced muscle fatigue, Fatigable weakness of respiratory muscles, Increased intramyocellular lipid droplets, Late-onset proximal muscle weakness, Mildly elevated creatine phosphokinase, Periodic hypokalemic paresis, Postprandial hyperglycemia, Respira…
CDH3	Abnormality of limb bone morphology, Abnormality of macular pigmentation, Abnormality of retinal pigmentation, Abnormality of the dentition, Abnormality of the nail, Abnormality of vision, Absent eyebrow, Autosomal recessive inheritance, Blindness, Brittle hair, Camptodactyly, Carious teeth, Cone/cone-rod dystrophy, Ectodermal dysplasia, Ectrodactyly, Fine hair, Finger syndactyly, Freckling, Hype…
HDAC6	Abnormality of the calcaneus, Cerebellar hypoplasia, Death in infancy, Decreased skull ossification, Depressed nasal ridge, Distal shortening of limbs, Frontal bossing, Hydrocephalus, Hyperkeratosis, Hypoplasia of the calcaneus, Hypoplastic iliac wing, Intellectual disability, mild, Intrauterine growth retardation, Low-set ears, Macrocephaly, Metaphyseal chondrodysplasia, Metaphyseal cupping of m…
KCNJ18	Constipation, Decreased urinary potassium, EMG abnormality, Episodic flaccid weakness, Episodic hypokalemia, Exercise-induced muscle fatigue, Graves disease, Hyperhidrosis, Hyperkalemia, Hypomagnesemia, Hyporeflexia, Increased intramyocellular lipid droplets, Late-onset proximal muscle weakness, Lower limb muscle weakness, Mildly elevated creatine phosphokinase, Muscle cramps, Muscle stiffness, O…
KLLN	Abnormality of buccal mucosa, Abnormality of the gingiva, Abnormality of the penis, Adenoma sebaceum, Ataxia, Autism, Bone cyst, Brachydactyly, Breast carcinoma, Cataract, Cavernous hemangioma, Cellular immunodeficiency, Cognitive impairment, Colorectal polyposis, Conjunctival hamartoma, Endometrial carcinoma, Enlarged polycystic ovaries, Failure to thrive, Follicular thyroid carcinoma, Furrowed …
SH2B3	Abnormal platelet morphology, Abnormality of the skeletal system, Acrocyanosis, Acute leukemia, Amaurosis fugax, Arterial thrombosis, Autosomal dominant inheritance, Cerebral hemorrhage, Chest pain, Exertional dyspnea, Fatigue, Headache, Hypertension, Impaired platelet aggregation, Increased hematocrit, Increased hemoglobin, Increased megakaryocyte count, Increased red blood cell mass, Myelodyspl…
GNE	2-3 toe syndactyly, Abnormality of metabolism/homeostasis, Abnormality of the mitochondrion, Abnormality of the right hemidiaphragm, Absent Achilles reflex, Adult onset, Attention deficit hyperactivity disorder, Autosomal dominant inheritance, Autosomal recessive inheritance, Cardiomyopathy, Cholelithiasis, Coarse facial features, Deposits immunoreactive to beta-amyloid protein, Distal amyotrophy…
DUX4	Abnormality of cardiovascular system morphology, Abnormality of the eyelashes, Abnormality of the retinal vasculature, EMG abnormality, Elevated serum creatine phosphokinase, Hyperlordosis, Mask-like facies, Palpebral edema, Sensorineural hearing impairment, Skeletal muscle atrophy,
MAMLD1	Hypospadias, Penoscrotal hypospadias, X-linked recessive inheritance,
OCLN	Abnormality of movement, Anteverted nares, Autosomal recessive inheritance, Cataract, Cerebellar hypoplasia, Cerebral calcification, Cerebral cortical atrophy, Decreased liver function, Elevated hepatic transaminases, Failure to thrive, Global developmental delay, Hepatomegaly, High palate, Hyperreflexia, Increased CSF protein, Intellectual disability, profound, Jaundice, Lissencephaly, Long phil…
ABCB6	Autosomal dominant inheritance, Coloboma, Cutaneous photosensitivity, Episodic hemolytic anemia, Freckling, Hearing impairment, Hyperkalemia, Hypermelanotic macule, Hypertension, Increased mean corpuscular volume, Microphthalmia, Multiple cafe-au-lait spots, Reticulocytosis, Short stature, Spotty hypopigmentation, Stomatocytosis,
ABCC9	Abnormality of neutrophils, Abnormality of the hand, Abnormality of the heart valves, Abnormality of the metacarpal bones, Abnormality of the metaphysis, Accelerated skeletal maturation, Anteverted nares, Autosomal dominant inheritance, Bicuspid aortic valve, Blepharophimosis, Broad first metatarsal, Broad hallux, Broad hallux phalanx, Broad ribs, Bulbous nose, Cardiomegaly, Coarse facial feature…
HUWE1	Abnormality of the fingernails, Absent nares, Ankle contracture, Coarse facial features, Delayed gross motor development, Delayed speech and language development, Downslanted palpebral fissures, Female infertility, Global developmental delay, Holoprosencephaly, Hyperreflexia, Hypertonia, Hypotelorism, Intellectual disability, Intellectual disability, mild, Intellectual disability, moderate, Intel…
USH1C	Abnormal electroretinogram, Abnormality of cochlea, Abnormality of dental enamel, Absent vestibular function, Anxiety, Aplasia/Hypoplasia of the cerebellum, Ataxia, Autosomal recessive inheritance, Cataract, Cerebral cortical atrophy, Congenital sensorineural hearing impairment, Depression, Global developmental delay, Hallucinations, Hemianopia, Heterogeneous, High-grade hypermetropia, Intellectu…
PQBP1	Abnormality of the rib cage, Anal atresia, Anxiety, Arachnodactyly, Atrial septal defect, Blindness, Brachycephaly, Brittle hair, Bulbous nose, Camptodactyly, Cataract, Cerebral atrophy, Cleft palate, Clinodactyly of the 5th finger, Coloboma, Cupped ear, Death in infancy, Decreased testicular size, Dry hair, Epicanthus, Global developmental delay, Hearing impairment, High palate, Hypermetropia, H…
OPTN	Agitation, Amyotrophic lateral sclerosis, Anxiety, Autosomal dominant inheritance, Depression, Dysarthria, Dysphagia, Dyspnea, Emotional lability, Fatigable weakness of respiratory muscles, Fatigable weakness of swallowing muscles, Fatigue, Generalized muscle weakness, Laryngeal obstruction, Muscle cramps, Muscle weakness, Myopia, Nausea and vomiting, Neurodegeneration, Open angle glaucoma, Pain,…
ADGRG2	Abnormal renal morphology, Absent vas deferens, Male infertility, Obstructive azoospermia, Oligospermia,
LPAR6	Abnormality of the pupil, Abnormality of the retina, Alopecia, Autosomal dominant inheritance, Autosomal recessive inheritance, Brittle hair, Cataract, Coarse hair, Dry hair, Fair hair, Fine hair, Hypopigmentation of hair, Hypotrichosis, Hypotrichosis of the scalp, Nail pits, Ridged nail, Slow-growing hair, Sparse and thin eyebrow, Sparse axillary hair, Sparse body hair, Sparse eyelashes, Sparse …
CDK4	Abnormal renal physiology, Abnormality of extrapyramidal motor function, Abnormality of the hair, Abnormality of the lymphatic system, Dry skin, Freckling, Gastrointestinal dysmotility, Melanoma, Neoplasm of the breast, Neoplasm of the pancreas, Neoplasm of the stomach, Nevus, Retinopathy, Subcutaneous nodule,
IL12A-AS1	Abdominal pain, Abnormal blistering of the skin, Abnormal pyramidal signs, Abnormality of the myocardium, Acne, Anorexia, Aortic regurgitation, Arterial thrombosis, Arthralgia, Arthritis, Aseptic necrosis, Ataxia, Blindness, Cataract, Cerebral ischemia, Confusion, Cranial nerve paralysis, Developmental regression, Encephalitis, Endocarditis, Fatigue, Fever, Gait disturbance, Gangrene, Gastrointes…
ALG3	Abnormality of vision, Adducted thumb, Arthrogryposis multiplex congenita, Autosomal recessive inheritance, Bifid uvula, Bulbous nose, Cerebellar atrophy, Cerebral atrophy, Clinodactyly of the 5th toe, Decreased light- and dark-adapted electroretinogram amplitude, Depressed nasal bridge, Diarrhea, Epicanthus, Failure to thrive, Food intolerance, Global developmental delay, High palate, Hyperrefle…
CDK6	Abnormal cortical bone morphology, Agenesis of corpus callosum, Autosomal recessive inheritance, Cortical gyral simplification, Global developmental delay, Heterotopia, Hyperreflexia, Hypoplasia of the frontal lobes, Intellectual disability, Intellectual disability, mild, Intellectual disability, severe, Microcephaly, Pachygyria, Short stature, Sloping forehead, Thin upper lip vermilion, Unilater…
TOPORS	Abnormal electroretinogram, Abnormality of retinal pigmentation, Abnormality of the retinal vasculature, Abnormality of the testis, Anteverted nares, Attenuation of retinal blood vessels, Atypical scarring of skin, Autosomal dominant inheritance, Blindness, Cataract, Conductive hearing impairment, Glaucoma, Hyperinsulinemia, Hyperreflexia, Hypogonadism, Hypoplasia of penis, Intellectual disabilit…
CD96	Abnormal hair pattern, Abnormality of cardiovascular system morphology, Abnormality of immune system physiology, Abnormality of the anus, Accessory oral frenulum, Anteverted nares, Aplasia/Hypoplasia of the abdominal wall musculature, Aplasia/Hypoplasia of the corpus callosum, Autosomal recessive inheritance, Bilateral single transverse palmar creases, Biparietal narrowing, Cleft palate, Clinodac…
CDKN1A	Adrenocortical adenoma, Adrenocortical carcinoma, Angiofibromas, Carcinoid tumor, Confetti-like hypopigmented macules, Diarrhea, Elevated circulating parathyroid hormone level, Episodic abdominal pain, Erythema, Esophagitis, Extrahepatic cholestasis, Fasting hyperinsulinemia, Glucagonoma, Growth hormone excess, Hypercalcemia, Hyperinsulinemic hypoglycemia, Hyperparathyroidism, Increased circulati…
SF3B4	Abnormal form of the vertebral bodies, Abnormal nasal morphology, Abnormality of cardiovascular system morphology, Abnormality of pelvic girdle bone morphology, Abnormality of the cervical spine, Abnormality of the lower limb, Abnormality of the uterus, Absent radius, Absent thumb, Aganglionic megacolon, Aplasia/Hypoplasia of the eyebrow, Aplasia/Hypoplasia of the radius, Aplasia/Hypoplasia of th…
ZMPSTE24	Abnormal trabecular bone morphology, Abnormality of the dentition, Abnormality of the fingertips, Abnormality of the neck, Abnormality of the pinna, Absence of pubertal development, Absent eyelashes, Acanthosis nigricans, Acroosteolysis of distal phalanges (feet), Adrenal hypoplasia, Alopecia, Aminoaciduria, Angina pectoris, Aplasia/Hypoplasia of the clavicles, Aplasia/Hypoplasia of the earlobes,…
CDKN1B	Adrenocortical adenoma, Adrenocortical carcinoma, Angiofibromas, Autosomal dominant inheritance, Carcinoid tumor, Cervix cancer, Confetti-like hypopigmented macules, Diarrhea, Elevated circulating parathyroid hormone level, Episodic abdominal pain, Erythema, Esophagitis, Extrahepatic cholestasis, Fasting hyperinsulinemia, Glucagonoma, Growth hormone excess, Hypercalcemia, Hyperinsulinemic hypogly…
CDKN1C	Accelerated skeletal maturation, Adrenal hypoplasia, Adrenocortical carcinoma, Adrenocortical cytomegaly, Autosomal dominant inheritance, Cardiomegaly, Cardiomyopathy, Coarse facial features, Cryptorchidism, Dandy-Walker malformation, Decreased testicular size, Delayed skeletal maturation, Depressed nasal bridge, Diastasis recti, Enlarged kidney, Epiphyseal dysplasia, Frontal bossing, Global deve…
SIGMAR1	Abnormal lower motor neuron morphology, Abnormal pyramidal signs, Abnormal upper motor neuron morphology, Abnormality of the bladder, Amyotrophic lateral sclerosis, Autosomal recessive inheritance, Babinski sign, Decreased motor nerve conduction velocity, Decreased muscle mass, Distal amyotrophy, Distal muscle weakness, Dysarthria, EMG abnormality, Foot dorsiflexor weakness, Gait disturbance, Ham…
CDKN2A	Abnormality of extrapyramidal motor function, Abnormality of the hair, Abnormality of the lymphatic system, Astrocytoma, Autosomal dominant inheritance, Cutaneous melanoma, Dry skin, Freckling, Melanoma, Neoplasm of the breast, Neoplasm of the pancreas, Neoplasm of the stomach, Nevus, Oropharyngeal squamous cell carcinoma, Pancreatic adenocarcinoma, Pancreatic squamous cell carcinoma, Retinopathy…
TRAIP	Abnormality of dental enamel, Absent earlobe, Autosomal recessive inheritance, Cachexia, Clinodactyly of the 5th finger, Cognitive impairment, Cone-shaped epiphysis, Convex nasal ridge, Cortical gyral simplification, Craniosynostosis, Delayed skeletal maturation, Downslanted palpebral fissures, Glaucoma, Global developmental delay, Hip dysplasia, Intellectual disability, Intrauterine growth retar…
APC2	Abnormality of immune system physiology, Abnormality of the cardiac septa, Abnormality of the fingernails, Accelerated skeletal maturation, Advanced eruption of teeth, Anteverted nares, Aplasia/Hypoplasia of the corpus callosum, Behavioral abnormality, Coarse facial features, Conductive hearing impairment, Congenital hip dislocation, Craniosynostosis, Cryptorchidism, Depressed nasal ridge, Dolich…
ADAR	Arrhinencephaly, Autosomal dominant inheritance, Autosomal recessive inheritance, Cerebral calcification, Cleft eyelid, Developmental regression, Global developmental delay, Hemiplegia/hemiparesis, Hemolytic anemia, Hyperpigmented/hypopigmented macules, Infantile onset, Intellectual disability, profound, Leukodystrophy, Loss of ability to walk, Loss of speech, Macular hyperpigmentation, Macular h…
CDKN2B	Abnormality of extrapyramidal motor function, Abnormality of the hair, Abnormality of the lymphatic system, Adrenocortical adenoma, Adrenocortical carcinoma, Angiofibromas, Carcinoid tumor, Confetti-like hypopigmented macules, Diarrhea, Dry skin, Elevated circulating parathyroid hormone level, Episodic abdominal pain, Erythema, Esophagitis, Extrahepatic cholestasis, Fasting hyperinsulinemia, Frec…
CCNO	Atelectasis, Autosomal recessive inheritance, Bronchiectasis, Ciliary dyskinesia, Infertility, Progressive, Recurrent respiratory infections,
CDKN2C	Adrenocortical adenoma, Adrenocortical carcinoma, Angiofibromas, Carcinoid tumor, Confetti-like hypopigmented macules, Diarrhea, Elevated circulating parathyroid hormone level, Episodic abdominal pain, Erythema, Esophagitis, Extrahepatic cholestasis, Fasting hyperinsulinemia, Glucagonoma, Growth hormone excess, Hypercalcemia, Hyperinsulinemic hypoglycemia, Hyperparathyroidism, Increased circulati…
TCIRG1	Abnormal blistering of the skin, Abnormality of epiphysis morphology, Abnormality of hair texture, Abnormality of temperature regulation, Abnormality of the metaphysis, Abnormality of the pulmonary valve, Abnormality of the ribs, Abnormality of visual evoked potentials, Anemia, Apnea, Autosomal recessive inheritance, Blindness, Bone pain, Bowing of the long bones, Bruising susceptibility, Carious…
CDKN2D	Abnormality of extrapyramidal motor function, Abnormality of the hair, Abnormality of the lymphatic system, Dry skin, Freckling, Melanoma, Neoplasm of the breast, Neoplasm of the pancreas, Neoplasm of the stomach, Nevus, Retinopathy,
IKZF1	Abdominal pain, Abnormal blistering of the skin, Abnormality of neutrophils, Abnormality of the myocardium, Abnormality of the pleura, Abnormality of the urethra, Acantholysis, Acute hepatic failure, Anemia, Autosomal dominant inheritance, B lymphocytopenia, Conjunctivitis, Corneal erosion, Cough, Decreased antibody level in blood, Diarrhea, Dyspareunia, Dysphagia, Dyspnea, Dysuria, Elevated hepa…
TFG	Abnormal myelination, Abnormality of peripheral nerve conduction, Abnormality of the Achilles tendon, Adult onset, Autosomal dominant inheritance, Autosomal recessive inheritance, Babinski sign, Decreased number of peripheral myelinated nerve fibers, Degeneration of anterior horn cells, Difficulty climbing stairs, Difficulty standing, Distal lower limb amyotrophy, Distal sensory impairment, Fasci…
TRDN	Atrial fibrillation, Autosomal dominant inheritance, Autosomal recessive inheritance, Proximal muscle weakness, Seizures, Sudden cardiac death, Sudden death, Syncope, Ventricular tachycardia, Vertigo,
CITED2	Abnormal nasal morphology, Atrial septal defect, Autosomal dominant inheritance, Brachydactyly, Broad forehead, Clinodactyly of the 5th finger, Cryptorchidism, Dolichocephaly, Intrauterine growth retardation, Perimembranous ventricular septal defect, Preauricular pit, Proptosis, Tetralogy of Fallot, Thin vermilion border, Underdeveloped supraorbital ridges,
SEMA3A	Abnormality of cardiovascular system morphology, Abnormality of color vision, Abnormality of the voice, Anosmia, Anterior hypopituitarism, Ataxia, Bimanual synkinesia, Breast hypoplasia, Cleft palate, Cryptorchidism, Decreased fertility, Decreased testicular size, Delayed puberty, Delayed skeletal maturation, Dysarthria, Dyspareunia, Erectile abnormalities, Gait disturbance, Gynecomastia, Hypogon…
YAP1	Autosomal dominant inheritance, Bilateral cleft lip and palate, Cataract, Chorioretinal coloboma, Cleft palate, Cleft upper lip, Corneal opacity, Glaucoma, Hematuria, Intellectual disability, Iris coloboma, Microphthalmia, Nystagmus, Optic atrophy, Posterior embryotoxon, Ptosis, Retinal detachment, Sensorineural hearing impairment, Strabismus, Visual impairment,
EMG1	Abnormal joint morphology, Abnormal lung lobation, Abnormality of cardiovascular system morphology, Autosomal recessive inheritance, Camptodactyly of finger, Clinodactyly of the 5th finger, Cryptorchidism, Death in infancy, Feeding difficulties in infancy, Joint stiffness, Microcephaly, Micrognathia, Oral cleft, Prominent nose, Rocker bottom foot, Seizures, Severe global developmental delay, Seve…
MAD2L2	Abnormal localization of kidney, Abnormality of chromosome stability, Abnormality of femur morphology, Abnormality of the aorta, Abnormality of the aortic valve, Abnormality of the carotid arteries, Abnormality of the hypothalamus-pituitary axis, Abnormality of the liver, Abnormality of the preputium, Absent testis, Aganglionic megacolon, Almond-shaped palpebral fissure, Anal atresia, Aplasia/Hyp…
MERTK	Abnormal electroretinogram, Abnormality of retinal pigmentation, Abnormality of the retinal vasculature, Abnormality of the testis, Anteverted nares, Atypical scarring of skin, Autosomal recessive inheritance, Blindness, Cataract, Conductive hearing impairment, Glaucoma, Hyperinsulinemia, Hyperreflexia, Hypogonadism, Hypoplasia of penis, Intellectual disability, Keratoconus, Macular atrophy, Nyct…
ZBTB18	Abnormality of the pinna, Agenesis of corpus callosum, Aplasia/Hypoplasia of the corpus callosum, Autosomal dominant inheritance, Depressed nasal bridge, Epicanthus, Global developmental delay, Hypertelorism, Intellectual disability, Low-set ears, Microcephaly, Micrognathia, Muscular hypotonia, Prominent forehead, Round face, Seizures, Short stature, Smooth philtrum, Thin upper lip vermilion, Thi…
SLC9A6	Abnormality of the foot, Abnormality of the nose, Absent speech, Adducted thumb, Aplasia/Hypoplasia of the cerebellum, Aplasia/Hypoplasia of the corpus callosum, Arthrogryposis multiplex congenita, Autism, Bowel incontinence, Cachexia, Cerebellar atrophy, Cerebral cortical atrophy, Conspicuously happy disposition, Death in early adulthood, Decreased body weight, Decreased muscle mass, Deeply set …
SEC23B	Abnormality of the penis, Adenoma sebaceum, Anemia of inadequate production, Ataxia, Autism, Autosomal dominant inheritance, Autosomal recessive inheritance, Bone cyst, Brachydactyly, Breast carcinoma, Cataract, Cavernous hemangioma, Cellular immunodeficiency, Cholelithiasis, Cognitive impairment, Colorectal polyposis, Conjunctival hamartoma, Endometrial carcinoma, Endopolyploidy on chromosome st…
SEC23A	Anteverted nares, Autosomal recessive inheritance, Bifid uvula, Brittle hair, Capillary hemangiomas, Carious teeth, Cleft palate, Coarse hair, Cryptorchidism, Decreased skull ossification, Delayed closure of the anterior fontanelle, Delayed eruption of teeth, Delayed speech and language development, Esotropia, Forehead hyperpigmentation, Frontal bossing, Gastroesophageal reflux, High iliac wings,…
SEMA3C	Abdominal pain, Adducted thumb, Aganglionic megacolon, Constipation, Diarrhea, Failure to thrive in infancy, Intellectual disability, Intestinal obstruction, Intestinal polyposis, Nausea and vomiting, Neoplasm of the thyroid gland, Sensorineural hearing impairment, Sepsis, Short stature, Weight loss,
FBLN5	Abnormality of the face, Abnormality of the foot, Age-related macular degeneration, Aortic aneurysm, Arachnodactyly, Arrhythmia, Arterial fibromuscular dysplasia, Arterial stenosis, Atelectasis, Autosomal dominant inheritance, Autosomal recessive inheritance, Bladder diverticulum, Bowel diverticulosis, Choroidal neovascularization of the macula, Congenital diaphragmatic hernia, Congestive heart f…
CIB2	Abnormal electroretinogram, Abnormality of cochlea, Abnormality of dental enamel, Anxiety, Aplasia/Hypoplasia of the cerebellum, Ataxia, Autosomal recessive inheritance, Cataract, Cerebral cortical atrophy, Congenital onset, Depression, Global developmental delay, Hallucinations, Hemianopia, High-grade hypermetropia, Intellectual disability, Iris hypopigmentation, Motor delay, Nyctalopia, Profoun…
RNASEH2A	Arrhinencephaly, Autosomal recessive inheritance, CSF lymphocytic pleiocytosis, Cerebellar atrophy, Cerebral atrophy, Cerebral calcification, Cleft eyelid, Convex nasal ridge, Death in childhood, Dystonia, Elevated hepatic transaminases, Feeding difficulties, Hemiplegia/hemiparesis, Hepatomegaly, Hepatosplenomegaly, Hydrocephalus, Infantile onset, Intellectual disability, profound, Intrauterine g…
AGPAT2	Abnormality of skin pigmentation, Abnormality of the oral cavity, Acanthosis nigricans, Accelerated skeletal maturation, Acute pancreatitis, Amenorrhea, Autosomal recessive inheritance, Bone cyst, Broad foot, Cirrhosis, Clitoral hypertrophy, Cystic angiomatosis of bone, Decreased fertility in females, Decreased serum leptin, Diabetes mellitus, Generalized hirsutism, Generalized muscular appearanc…
SLC35A1	Abnormal platelet granules, Abnormality of cells of the megakaryocyte lineage, Autosomal recessive inheritance, Cellulitis, Giant platelets, Hypoxemia, Infantile onset, Neutropenia, Pneumonia, Prolonged bleeding time, Pulmonary hemorrhage, Recurrent bacterial infections, Respiratory distress, Subcutaneous hemorrhage, Thrombocytopenia,
SLC19A2	Abnormality of the skin, Aminoaciduria, Anorexia, Arrhythmia, Ataxia, Atrial septal defect, Autosomal recessive inheritance, Cardiac arrest, Cardiomyopathy, Cone/cone-rod dystrophy, Congenital septal defect, Congestive heart failure, Cryptorchidism, Diabetes mellitus, Diarrhea, Gastroesophageal reflux, Global developmental delay, Headache, Hoarse voice, Lethargy, Megaloblastic anemia, Nystagmus, …
POMT1	Abnormality of the voice, Absent speech, Agenesis of corpus callosum, Anal atresia, Aplasia/Hypoplasia of the cerebellum, Atresia of the external auditory canal, Autosomal recessive inheritance, Blindness, Buphthalmos, Cardiomyopathy, Cataract, Cerebellar dysplasia, Cerebellar hypoplasia, Cleft palate, Cleft upper lip, Cognitive impairment, Coloboma, Congenital cataract, Congenital contracture, C…
TXNRD2	Abnormality of neutrophils, Dilated cardiomyopathy, EMG abnormality, Elevated serum creatine phosphokinase, Lipoatrophy, Myopathy, Palmoplantar keratoderma, Sensorineural hearing impairment,
PRPF8	Abnormal electroretinogram, Abnormality of retinal pigmentation, Abnormality of the retinal vasculature, Abnormality of the testis, Anteverted nares, Atypical scarring of skin, Autosomal dominant inheritance, Blindness, Cataract, Conductive hearing impairment, Constriction of peripheral visual field, Cystoid macular edema, Glaucoma, Hyperinsulinemia, Hyperreflexia, Hypogonadism, Hypopigmentation …
SLCO1B1	Abdominal pain, Abnormality of skin pigmentation, Abnormality of the gastric mucosa, Abnormality of the skeletal system, Autosomal recessive inheritance, Conjugated hyperbilirubinemia, Fever, Jaundice,
CENPE	Abnormality of dental enamel, Absent earlobe, Autosomal recessive inheritance, Cachexia, Cerebellar hypoplasia, Clinodactyly of the 5th finger, Cognitive impairment, Cone-shaped epiphysis, Convex nasal ridge, Cortical gyral simplification, Craniosynostosis, Delayed skeletal maturation, Downslanted palpebral fissures, Glaucoma, Hip dysplasia, Intellectual disability, Intrauterine growth retardatio…
PMVK	Abnormality of chromosome stability, Aplasia/Hypoplasia of the skin, Autosomal dominant inheritance, Cutaneous photosensitivity, Hyperkeratosis, Middle age onset, Neoplasm of the skin, Porokeratosis, Pruritus,
KLF1	Abnormal bone structure, Absence of Lutheran antigen on erythrocytes, Anemia, Anemia of inadequate production, Autosomal dominant inheritance, Congenital onset, Erythroid hyperplasia, Hepatomegaly, Hydrops fetalis, Hyperbilirubinemia, Hypertrophic cardiomyopathy, Pallor, Persistence of hemoglobin F, Reticulocytosis, Short stature, Splenomegaly,
EBP	2-3 toe syndactyly, Abnormality of epiphysis morphology, Abnormality of hair texture, Abnormality of pelvic girdle bone morphology, Abnormality of the dentition, Abnormality of the fingernails, Abnormality of the pinna, Abnormality of the thorax, Abnormality of the vertebrae, Alopecia, Aplasia/Hypoplasia of the skin, Bilateral talipes equinovarus, Cataract, Clinodactyly of the 5th finger, Concave…
DLL3	Abnormal form of the vertebral bodies, Abnormality of female internal genitalia, Abnormality of immune system physiology, Abnormality of the intervertebral disk, Abnormality of the odontoid process, Abnormality of the ureter, Anomalous pulmonary venous return, Anteverted nares, Autosomal recessive inheritance, Block vertebrae, Broad forehead, Camptodactyly of finger, Cleft palate, Congenital diap…
CETP	Autosomal dominant inheritance, Hyperalphalipoproteinemia, Hypercholesterolemia, Hyperlipidemia, Hypotriglyceridemia,
TBR1	Abnormality of oral frenula, Abnormality of the iris, Autistic behavior, Bullet-shaped distal phalanx of the hallux, Camptodactyly of finger, Cataract, Central apnea, Cleft palate, Coloboma, Downslanted palpebral fissures, Failure to thrive, Growth delay, Hand clenching, Hypertelorism, Intellectual disability, Long fingers, Low-set, posteriorly rotated ears, Microphthalmia, Neonatal hypotonia, Se…
PLK4	Abnormality of dental enamel, Absent earlobe, Autosomal recessive inheritance, Cachexia, Cataract, Cerebellar atrophy, Cerebral atrophy, Clinodactyly of the 5th finger, Cognitive impairment, Cone-shaped epiphysis, Congenital onset, Convex nasal ridge, Cortical gyral simplification, Craniosynostosis, Delayed skeletal maturation, Downslanted palpebral fissures, Glaucoma, Global developmental delay,…
RAI1	Abnormal form of the vertebral bodies, Abnormal heart morphology, Abnormal localization of kidney, Abnormal renal morphology, Abnormality of cardiovascular system morphology, Abnormality of chromosome segregation, Abnormality of dental morphology, Abnormality of the dentition, Abnormality of the forearm, Abnormality of the immune system, Abnormality of the larynx, Abnormality of the outer ear, Ab…
CTSC	Abnormality of the fingernails, Abnormality of the skin, Arachnodactyly, Atrophy of alveolar ridges, Autosomal recessive inheritance, Cerebral calcification, Choroid plexus calcification, Chronic furunculosis, Cigarette-paper scars, Congenital palmoplantar keratosis, Generalized hirsutism, Gingivitis, Heterogeneous, Hypertrichosis, Hypopigmented skin patches, Liver abscess, Melanoma, Nail dystrop…
CHL1	Abnormal vestibulo-ocular reflex, Anteverted nares, Atrioventricular canal defect, Blepharophimosis, Brachycephaly, Cleft palate, Clinodactyly of the 5th finger, Cognitive impairment, Cryptorchidism, Downturned corners of mouth, Epicanthus, Hearing impairment, High palate, Hypertelorism, Inguinal hernia, Intrauterine growth retardation, Long philtrum, Low-set, posteriorly rotated ears, Microcepha…
TRAF3IP2	Abnormality of dental enamel, Abnormality of temperature regulation, Abnormality of the endocardium, Abnormality of the fingernails, Abnormality of the toenails, Abnormality of the vagina, Abnormality of vision, Autosomal recessive inheritance, Blepharitis, Broad nail, Cheilitis, Cough, Dyspareunia, Erythema, Feeding difficulties in infancy, Hematuria, Hemoptysis, Hepatitis, Hyperkeratosis, Macro…
CFTR	Abdominal pain, Abnormal enzyme/coenzyme activity, Abnormal renal morphology, Absent vas deferens, Asthma, Autosomal recessive inheritance, Azoospermia, Biliary cirrhosis, Bronchiectasis, Chronic lung disease, Cor pulmonale, Decreased antibody level in blood, Decreased testicular size, Dehydration, Diabetes mellitus, Elevated C-reactive protein level, Elevated sweat chloride, Exocrine pancreatic …
09-Sep	Acrocyanosis, Arthralgia, Autosomal dominant inheritance, Axonal degeneration, Blepharophimosis, Brachial plexus neuropathy, Cleft palate, Deeply set eye, Depressed nasal bridge, EMG abnormality, Epicanthus, Facial asymmetry, Hyporeflexia, Hypotelorism, Low-set ears, Muscle weakness, Narrow mouth, Neurological speech impairment, Paresthesia, Peripheral neuropathy, Polyneuropathy, Ptosis, Respirat…
GJB6	Abnormality of nail color, Abnormality of the dentition, Abnormality of the eyelashes, Abnormality of the nasolacrimal system, Absent axillary hair, Absent pubic hair, Adult onset sensorineural hearing impairment, Aganglionic megacolon, Alopecia, Alopecia totalis, Aplasia/Hypoplasia of the eyebrow, Arthritis, Autosomal dominant inheritance, Autosomal recessive inheritance, Blepharitis, Brittle ha…
SDCCAG8	Abnormal electroretinogram, Abnormality of bone mineral density, Abnormality of retinal pigmentation, Abnormality of the kidney, Abnormality of the ovary, Aganglionic megacolon, Asthma, Astigmatism, Ataxia, Autosomal recessive inheritance, Biliary tract abnormality, Brachydactyly, Broad foot, Bronchiolitis, Cataract, Cognitive impairment, Cone-shaped epiphysis, Congenital hepatic fibrosis, Congen…
SRCAP	Abnormality of cardiovascular system morphology, Abnormality of the fingernails, Abnormality of the soft palate, Atrial septal defect, Autosomal dominant inheritance, Brachydactyly, Broad columella, Broad thumb, Bulbous nose, Camptodactyly of finger, Celiac disease, Clinodactyly of the 5th finger, Coarctation of aorta, Conductive hearing impairment, Cone-shaped epiphyses of the phalanges of the h…
PPARGC1A	Agitation, Amyotrophic lateral sclerosis, Anxiety, Depression, Dyspnea, Emotional lability, Fatigable weakness of respiratory muscles, Fatigable weakness of swallowing muscles, Fatigue, Generalized muscle weakness, Laryngeal obstruction, Muscle cramps, Nausea and vomiting, Neurodegeneration, Pain, Paralysis, Respiratory failure, Skeletal muscle atrophy, Spasticity, Xerostomia,
MALT1	Abdominal pain, Abnormality of the nasolacrimal system, Abnormality of the thyroid gland, Anemia, Autosomal recessive inheritance, B-cell lymphoma, Constipation, Delayed skeletal maturation, Fatigue, Fever, Growth delay, Hyperhidrosis, Immunodeficiency, Mediastinal lymphadenopathy, Nausea and vomiting, Osteoporosis, Posterior uveitis, Pulmonary infiltrates, Recurrent bacterial infections, Recurre…
TXNL4A	2-3 toe syndactyly, Abnormality of metabolism/homeostasis, Abnormality of the cardiac septa, Abnormality of the palate, Abnormality of vision, Atrial septal defect, Autosomal recessive inheritance, Bifid uvula, Bilateral choanal atresia, Bilateral choanal atresia/stenosis, Blepharophimosis, Choanal atresia, Cleft palate, Cleft upper lip, Conductive hearing impairment, Feeding difficulties in infa…
PNPLA6	Abnormal electroretinogram, Abnormal upper motor neuron morphology, Abnormality of cardiovascular system morphology, Abnormality of metabolism/homeostasis, Abnormality of retinal pigmentation, Abnormality of the antitragus, Abnormality of the hand, Abnormality of the hypothalamus-pituitary axis, Areflexia, Ataxia, Atrophy of the spinal cord, Autosomal recessive inheritance, Babinski sign, Bilater…
EDAR	Abnormality of dental morphology, Abnormality of the fingernails, Abnormality of the toenails, Alopecia, Anhidrosis, Anodontia, Autosomal dominant inheritance, Autosomal recessive inheritance, Depressed nasal bridge, Dry skin, Ectodermal dysplasia, Everted lower lip vermilion, Everted upper lip vermilion, Fine hair, Frontal bossing, Heat intolerance, Heterogeneous, Hypodontia, Hypohidrosis, Hypoh…
MAPRE2	Abnormality of the musculature, Blepharophimosis, Cleft palate, Congestive heart failure, Cryptorchidism, Delayed speech and language development, Downslanted palpebral fissures, Edema, Epicanthus, External ear malformation, Flat face, Generalized hirsutism, Global developmental delay, Hypertelorism, Hypospadias, Increased number of skin folds, Inguinal hernia, Intellectual disability, Irregular …
KCNQ1OT1	Abnormality of cardiovascular system morphology, Abnormality of the dentition, Accelerated skeletal maturation, Adrenocortical carcinoma, Adrenocortical cytomegaly, Asymmetry of the thorax, Autosomal dominant inheritance, Cardiomegaly, Cardiomyopathy, Coarse facial features, Cryptorchidism, Dandy-Walker malformation, Diastasis recti, Enlarged kidney, Facial asymmetry, Gonadoblastoma, Hemihypertro…
SLC27A4	Desquamation of skin soon after birth, Eosinophilia, Ichthyosis, Neonatal respiratory distress, Premature birth,
B3GALT6	Abnormal bone ossification, Abnormal facial shape, Abnormality of epiphysis morphology, Abnormality of primary teeth, Abnormality of skin pigmentation, Abnormality of the cardiac septa, Abnormality of the metaphysis, Advanced ossification of carpal bones, Aganglionic megacolon, Aortic valve stenosis, Arachnodactyly, Atrial septal defect, Atrophic scars, Autosomal recessive inheritance, Bicuspid a…
FLNB	Abnormality of epiphysis morphology, Abnormality of femur morphology, Abnormality of pelvic girdle bone morphology, Abnormality of the cardiovascular system, Abnormality of the cervical spine, Abnormality of the humerus, Abnormality of the metacarpal bones, Abnormality of the radius, Abnormality of the ulna, Abnormality of tibia morphology, Absent radius, Accessory carpal bones, Aortic dilatation…
GABRD	Abnormal blistering of the skin, Abnormality of female external genitalia, Abnormality of the anus, Abnormality of the cardiac septa, Abnormality of the heart valves, Abnormality of the intestine, Abnormality of the neck, Abnormality of the spleen, Absent speech, Agenesis of corpus callosum, Annular pancreas, Autism, Bifid ribs, Brachycephaly, Brachydactyly, Camptodactyly of finger, Cataract, Cer…
GPX4	Abnormality of the ribs, Abnormality of the scapula, Accelerated skeletal maturation, Agenesis of corpus callosum, Arrhythmia, Atrial septal defect, Atrioventricular block, Autosomal recessive inheritance, Brachydactyly, Cardiorespiratory arrest, Cerebellar hypoplasia, Cone-shaped epiphyses of the phalanges of the hand, Cone-shaped epiphysis, Cone-shaped metacarpal epiphyses, Cupped ribs, Delayed…
LBR	Abnormal foot bone ossification, Abnormal joint morphology, Abnormal lung lobation, Abnormal ossification involving the femoral head and neck, Abnormal pelvis bone ossification, Abnormal vertebral ossification, Abnormality of cholesterol metabolism, Abnormality of chromosome segregation, Abnormality of leukocytes, Abnormality of the calcaneus, Abnormality of the dentition, Abnormality of the gast…
RERE	Abnormal blistering of the skin, Abnormality of female external genitalia, Abnormality of the anus, Abnormality of the cardiac septa, Abnormality of the heart valves, Abnormality of the intestine, Abnormality of the neck, Abnormality of the spleen, Absent speech, Agenesis of corpus callosum, Annular pancreas, Autism, Bifid ribs, Brachycephaly, Brachydactyly, Camptodactyly of finger, Cataract, Cer…
ATR	Abnormal finger flexion creases, Abnormality of dental enamel, Abnormality of the pinna, Absent earlobe, Alopecia, Autosomal dominant inheritance, Autosomal recessive inheritance, Blepharophimosis, Breast carcinoma, Cachexia, Carious teeth, Cerebellar vermis hypoplasia, Cleft palate, Clinodactyly of the 5th finger, Clitoral hypertrophy, Cognitive impairment, Cone-shaped epiphyses of the phalanges…
RPS19	Abnormality of the genital system, Abnormality of the hand, Abnormality of the urinary system, Absent thumb, Acute leukemia, Arrhythmia, Atrial septal defect, Autosomal dominant inheritance, Bifid thoracic vertebrae, Cleft palate, Cleft upper lip, Coarctation of aorta, Colon cancer, Congenital hypoplastic anemia, Congestive heart failure, Delayed cranial suture closure, Delayed puberty, Depressed…
PRDM16	Abnormal blistering of the skin, Abnormal morphology of the left ventricle, Abnormality of female external genitalia, Abnormality of neutrophils, Abnormality of the anus, Abnormality of the cardiac septa, Abnormality of the heart valves, Abnormality of the intestine, Abnormality of the neck, Abnormality of the spleen, Absent speech, Agenesis of corpus callosum, Annular pancreas, Arrhythmia, Autis…
SKI	Abdominal wall muscle weakness, Abnormal blistering of the skin, Abnormality of female external genitalia, Abnormality of the anus, Abnormality of the cardiac septa, Abnormality of the heart valves, Abnormality of the intestine, Abnormality of the neck, Abnormality of the pinna, Abnormality of the spleen, Absent speech, Agenesis of corpus callosum, Annular pancreas, Anteverted nares, Aortic dilat…
SNRPB	Abnormality of the dentition, Anomalous rib insertion to vertebrae, Anomalous tracheal cartilage, Atresia of the external auditory canal, Autosomal dominant inheritance, Autosomal recessive inheritance, Bell-shaped thorax, Calcaneal epiphyseal stippling, Cerebral calcification, Cleft palate, Cleft soft palate, Clinodactyly of the 5th finger, Conductive hearing impairment, Congenital hip dislocati…
SOX2	Abnormality of cardiovascular system morphology, Agenesis of corpus callosum, Anophthalmia, Anosmia, Anterior pituitary hypoplasia, Aplasia/Hypoplasia of the cerebellum, Autism, Autosomal dominant inheritance, Butterfly vertebrae, Cleft palate, Coloboma, Constipation, Cryptorchidism, Diabetes insipidus, Dry skin, Esophageal atresia, Fatigue, Frontal bossing, Global developmental delay, Growth del…
SOX9	Abnormal heart morphology, Abnormal scrotal rugation, Abnormal sex determination, Abnormality of cardiovascular system morphology, Abnormality of male internal genitalia, Abnormality of the labia, Abnormality of the pharynx, Abnormality of the scrotum, Abnormality of the sense of smell, Abnormality of the uterus, Absence of secondary sex characteristics, Absent sternal ossification, Adrenal insuf…	XY karyotype, Femoral bowing, Fibular hypoplasia, Flat face, Glossoptosis, Gonadal dysgenesis, Gonadoblastoma, Gynecomastia, Hearing impairment, High forehead, Hip dislocation, Hydrocephalus, Hydronephrosis, Hypergonadotropic hypogonadism, Hypertelorism, Hypogonadotrophic hypogonadism, Hypoplasia of olfactory tract, Hypoplasia of penis, Hypoplasia of the
KCNAB2	Abnormal blistering of the skin, Abnormality of female external genitalia, Abnormality of the anus, Abnormality of the cardiac septa, Abnormality of the heart valves, Abnormality of the intestine, Abnormality of the neck, Abnormality of the spleen, Absent speech, Agenesis of corpus callosum, Annular pancreas, Autism, Bifid ribs, Brachycephaly, Brachydactyly, Camptodactyly of finger, Cataract, Cer…
RNU4ATAC	Abnormality of the pinna, Absent knee epiphyses, Agenesis of cerebellar vermis, Agenesis of corpus callosum, Anteverted nares, Atrial septal defect, Autosomal recessive inheritance, Biconvex vertebral bodies, Bowed humerus, Brachydactyly, Cleft vertebral arch, Clinodactyly of the 5th finger, Coarctation of aorta, Cryptorchidism, Delayed skeletal maturation, Disproportionate short stature, Downsla…
SPINK5	Abnormality of the musculature, Acanthosis nigricans, Aminoaciduria, Angioedema, Asthma, Autosomal dominant inheritance, Autosomal recessive inheritance, Brittle hair, Congenital nonbullous ichthyosiform erythroderma, Decreased antibody level in blood, Dehydration, Dry skin, Ectopic kidney, Eczema, Emphysema, Erythroderma, Failure to thrive, Fine hair, Global developmental delay, Hydronephrosis, …
IFT27	Abnormal electroretinogram, Autosomal recessive inheritance, Cryptorchidism, Downslanted palpebral fissures, External genital hypoplasia, Finger syndactyly, Generalized hirsutism, Hearing impairment, Hepatic fibrosis, Hypertension, Hypogonadism, Hypoplasia of penis, Hypoplasia of the ovary, Hyposmia, Intellectual disability, Low-set, posteriorly rotated ears, Medial flaring of the eyebrow, Multic…
MID2	Absent speech, Congenital onset, Global developmental delay, Hyperactivity, Intellectual disability, Long face, Macrotia, Poor speech, Seizures, Strabismus, X-linked recessive inheritance,
CHD2	Abnormal brain FDG positron emission tomography, Abnormality of brainstem morphology, Absence seizures, Aggressive behavior, Ataxia, Atonic seizures, Atypical absence seizures, Autistic behavior, Autosomal dominant inheritance, Cutaneous photosensitivity, Developmental regression, Dysarthria, EEG abnormality, EEG with abnormally slow frequencies, EEG with focal sharp slow waves, EEG with spike-wa…
ADCY5	Anxiety, Autosomal dominant inheritance, Chorea, Congestive heart failure, Dilated cardiomyopathy, Dysarthria, Dyskinesia, Dystonia, Facial myokymia, Gait disturbance, Hyperreflexia, Juvenile onset, Limb hypertonia, Motor delay, Muscular hypotonia of the trunk, Resting tremor,
PRDM5	Abnormality of epiphysis morphology, Abnormality of hair pigmentation, Abnormality of the dentition, Arachnodactyly, Autosomal recessive inheritance, Blue sclerae, Bruising susceptibility, Camptodactyly, Cleft palate, Conductive hearing impairment, Corneal dystrophy, Corneal erosion, Corneal scarring, Flat cornea, Gait disturbance, Glaucoma, Hallux valgus, Hearing impairment, Hernia, Hip dysplasi…
CIT	Abnormal cortical bone morphology, Agenesis of corpus callosum, Global developmental delay, Heterotopia, Hyperreflexia, Hypoplasia of the frontal lobes, Intellectual disability, severe, Microcephaly, Pachygyria, Short stature, Sloping forehead, Thin upper lip vermilion, Unilateral renal agenesis, Upslanted palpebral fissure, Ventriculomegaly, Vesicoureteral reflux,
POLR3A	Abnormal upper motor neuron morphology, Ataxia, Autosomal recessive inheritance, Babinski sign, CNS hypomyelination, Cerebellar atrophy, Cerebral cortical atrophy, Delayed puberty, Drooling, Dysarthria, Dysmetria, Dysphagia, Dystonia, Global developmental delay, Hypergonadotropic hypogonadism, Hyperreflexia, Hypodontia, Hypogonadotrophic hypogonadism, Hypoplasia of the corpus callosum, Leukodystr…
IL1RAPL1	Autism, Dental crowding, Hyperactivity, Hypertelorism, Intellectual disability, Intellectual disability, moderate, Joint hypermobility, Mandibular prognathia, Open mouth, Seizures, Short nose, Synophrys, Tented upper lip vermilion, Uplifted earlobe, Upslanted palpebral fissure, X-linked recessive inheritance,
LDB3	Abnormality of neutrophils, Autophagic vacuoles, Autosomal dominant inheritance, Cardiomyopathy, Dilated cardiomyopathy, EMG abnormality, EMG: myopathic abnormalities, EMG: neuropathic changes, Elevated serum creatine phosphokinase, Hyporeflexia of lower limbs, Late onset, Lipoatrophy, Muscle fiber splitting, Myofibrillar myopathy, Myopathy, Palmoplantar keratoderma, Polyneuropathy, Progressive d…
ERLIN2	Abnormal pyramidal signs, Abnormal upper motor neuron morphology, Abnormality of the bladder, Absent speech, Autosomal recessive inheritance, Babinski sign, Dysphagia, Gait disturbance, Gait imbalance, High palate, Hyperreflexia, Hypoplasia of the corpus callosum, Intellectual disability, Kyphosis, Loss of speech, Lower limb muscle weakness, Muscle weakness, Pes cavus, Progressive, Pseudobulbar b…
ADCY6	Areflexia, Arthrogryposis multiplex congenita, Autosomal recessive inheritance, EMG abnormality, Facial diplegia, Limitation of joint mobility, Muscular hypotonia, Reduced tendon reflexes, Respiratory distress,
CHEK2	Abnormal lactate dehydrogenase activity, Abnormality of metabolism/homeostasis, Abnormality of the femoral metaphysis, Abnormality of the tibial metaphysis, Autosomal dominant inheritance, Breast carcinoma, Elevated alkaline phosphatase, Fever, Glioma, Joint swelling, Lymphoma, Melanoma, Meningioma, Neoplasm of the adrenal cortex, Neoplasm of the colon, Neoplasm of the nervous system, Neoplasm of…
CHM	Abnormal electroretinogram, Abnormality of retinal pigmentation, Chorioretinal atrophy, Chorioretinal degeneration, Choroideremia, Constriction of peripheral visual field, Myopia, Nyctalopia, Progressive visual loss, Visual impairment, X-linked dominant inheritance,
CHN1	Abnormal form of the vertebral bodies, Abnormal vertebral segmentation and fusion, Abnormality of cardiovascular system morphology, Abnormality of the pupil, Absent radius, Amblyopia, Aniridia, Anorectal anomaly, Anteverted nares, Aplasia/Hypoplasia of the thumb, Autosomal dominant inheritance, Blepharophimosis, Blepharospasm, Brachydactyly, Camptodactyly, Central heterochromia, Chorioretinal col…
SEC63	Abdominal distention, Abdominal pain, Abnormality of the cardiovascular system, Abnormality of the nervous system, Abnormality of the pancreas, Ascites, Autosomal dominant inheritance, Back pain, Dilatation, Elevated alkaline phosphatase, Feeding difficulties in infancy, Gastroesophageal reflux, Gastrointestinal hemorrhage, Hepatomegaly, Increased total bilirubin, Multiple renal cysts, Polycystic…
PRRT2	Abnormality of movement, Abnormality of the face, Abnormality of vision, Absence seizures, Aggressive behavior, Ataxia, Autosomal dominant inheritance, Choreoathetosis, Deeply set eye, Dysesthesia, Dyskinesia, Dysphasia, EEG abnormality, Fatigue, Focal seizures, Generalized seizures, Hallucinations, Hemiplegia/hemiparesis, Hyperactive deep tendon reflexes, Hypertonia, Incomplete penetrance, Intel…
IL17F	Abnormality of dental enamel, Abnormality of temperature regulation, Abnormality of the endocardium, Abnormality of the fingernails, Abnormality of the toenails, Abnormality of the vagina, Abnormality of vision, Autosomal dominant inheritance, Broad nail, Cheilitis, Chronic mucocutaneous candidiasis, Cough, Dyspareunia, Erythema, Feeding difficulties in infancy, Hematuria, Hemoptysis, Hepatitis, …
IFT43	Abnormal diaphysis morphology, Abnormality of dental enamel, Abnormality of the fingernails, Abnormality of the metaphysis, Abnormality of the toenails, Anteverted nares, Autosomal recessive inheritance, Brachydactyly, Broad nail, Cirrhosis, Clinodactyly of the 5th finger, Craniosynostosis, Cutis laxa, Dolichocephaly, Dry skin, Ectodermal dysplasia, Epicanthus, Everted lower lip vermilion, Fine h…
TREX1	Abnormality of extrapyramidal motor function, Abnormality of the musculature of the lower limbs, Abnormality of the nail, Abnormality of the periventricular white matter, Abnormality of the retinal vasculature, Acrocyanosis, Adult onset, Antinuclear antibody positivity, Apraxia, Arrhinencephaly, Arthralgia, Ataxia, Autosomal dominant inheritance, Autosomal recessive inheritance, Basal ganglia cal…
SCN11A	Autosomal dominant inheritance, Constipation, Diarrhea, Dysautonomia, Hyperhidrosis, Motor delay, Muscle weakness, Pain insensitivity, Seizures,
KRT71	Abnormality of the pupil, Abnormality of the retina, Autosomal dominant inheritance, Brittle hair, Cataract, Fine hair, Hypopigmentation of hair, Hypotrichosis, Slow-growing hair, Sparse body hair, Sparse lateral eyebrow, Strabismus, Woolly hair,
POU6F2	Abdominal pain, Aniridia, Fever, Hematuria, Hypertension, Lymphadenopathy, Neoplasm of the liver, Neoplasm of the lung, Nephroblastoma, Weight loss,
HOGA1	Autosomal recessive inheritance, Calcium oxalate nephrolithiasis, Dysuria, Hematuria, Hyperoxaluria, Nephrocalcinosis, Pain, Pollakisuria,
B4GALT7	Abnormal facial shape, Abnormality of primary teeth, Abnormality of skin pigmentation, Absent earlobe, Aortic valve stenosis, Arachnodactyly, Atrophic scars, Autosomal recessive inheritance, Bifid uvula, Coxa valga, Cryptorchidism, Cutis laxa, Epicanthus, Failure to thrive, Flexion contracture, Gingivitis, Global developmental delay, Hyperextensible skin, Joint hyperflexibility, Joint laxity, Kyp…
LYST	Abnormality of coagulation, Abnormality of extrapyramidal motor function, Abnormality of movement, Abnormality of multiple cell lineages in the bone marrow, Amblyopia, Anemia, Areflexia, Ataxia, Atrial septal defect, Autosomal recessive inheritance, Bradykinesia, Bruising susceptibility, Cerebellar atrophy, Cranial nerve paralysis, Decreased nerve conduction velocity, Developmental regression, Ed…
CHRM3	Abnormal heart morphology, Abnormality of the ribs, Abnormality of the skin, Abnormality of the uterus, Anal atresia, Aplasia of the abdominal wall musculature, Aplasia/Hypoplasia of the lungs, Atrial septal defect, Autosomal recessive inheritance, Cognitive impairment, Congenital hip dislocation, Congenital posterior urethral valve, Constipation, Cryptorchidism, Decreased fertility, Decreased te…
TMC6	Abnormality of metabolism/homeostasis, Basal cell carcinoma, Hypopigmented skin patches, Multiple cafe-au-lait spots, Papule, Pustule, Recurrent skin infections, Seborrheic dermatitis, Skin plaque, Squamous cell carcinoma, Telangiectasia of the skin, Verrucae,
SLC46A1	Abnormality of movement, Anorexia, Ataxia, Athetosis, Autosomal recessive inheritance, Basal ganglia calcification, Behavioral abnormality, Cerebral calcification, Cheilitis, Decreased antibody level in blood, Diarrhea, Dyskinesia, Eosinophilia, Failure to thrive, Feeding difficulties in infancy, Folate-responsive megaloblastic anemia, Gastroesophageal reflux, Global developmental delay, Glossiti…
C12ORF57	Abnormality of the palate, Agenesis of corpus callosum, Aortic dilatation, Aortic regurgitation, Aplasia/Hypoplasia of the corpus callosum, Autosomal recessive inheritance, Brachydactyly, Chorioretinal coloboma, Clinodactyly of the 5th finger, Coarse facial features, Convex nasal ridge, Dental crowding, Dolichocephaly, Downslanted palpebral fissures, Ectopia lentis, Facial asymmetry, Frontal boss…
SLC52A3	Abnormality of color vision, Abnormality of eye movement, Abnormality of macular pigmentation, Aggressive behavior, Ankle clonus, Ataxia, Autosomal recessive inheritance, Bulbar palsy, Cachexia, Cerebral cortical atrophy, Clumsiness, Cranial nerve motor loss, Diabetes insipidus, Diaphragmatic weakness, Dysarthria, Dysautonomia, Dysphagia, Dyspnea, External ophthalmoplegia, Facial diplegia, Facial…
CTRC	Abdominal pain, Abnormal enzyme/coenzyme activity, Diabetes mellitus, Elevated C-reactive protein level, Jaundice, Leukocytosis, Pancreatic calcification, Recurrent pancreatitis, Splanchnic vein thrombosis,
CHRNA7	Abnormal facial shape, Abnormality of cardiovascular system morphology, Abnormality of the palpebral fissures, Abnormality of the pinna, Attention deficit hyperactivity disorder, Autism, Autosomal dominant inheritance, Behavioral abnormality, Bipolar affective disorder, Brachydactyly, Clinodactyly of the 5th finger, Downslanted palpebral fissures, Epicanthus, Frontal bossing, Global developmental…
EFHC1	Abnormality of eye movement, Abnormality of the mouth, Absence seizures, EEG with polyspike wave complexes, Febrile seizures, Generalized tonic-clonic seizures, Myoclonus,
NLRP3	Abdominal pain, Abnormality of neutrophils, Abnormality of the genital system, Abnormality of the nose, Abnormality of the palate, Abnormality of the skin, Abnormality of the voice, Abnormality of thrombocytes, Anemia, Arthralgia, Arthritis, Autosomal dominant inheritance, Blindness, Brachydactyly, Broad foot, Camptodactyly of finger, Conjunctivitis, Cranial nerve paralysis, Dehydration, Delayed …
CHRNG	Abnormal cervical curvature, Abnormal facial shape, Abnormality of the aortic valve, Abnormality of the foot, Abnormality of the neck, Abnormality of the tongue, Absence of labia majora, Akinesia, Amyoplasia, Antecubital pterygium, Anterior clefting of vertebral bodies, Aortic dilatation, Aplasia/Hypoplasia of the abdominal wall musculature, Aplasia/Hypoplasia of the skin, Arachnodactyly, Arthrog…
TNFRSF13C	Adult onset, Anal atresia, Arthralgia, Autoimmune thrombocytopenia, Autoimmunity, Autosomal dominant inheritance, Autosomal recessive inheritance, Brachycephaly, Bronchiectasis, Chronic otitis media, Conjunctivitis, Decreased antibody level in blood, Diarrhea, Elevated hepatic transaminases, Emphysema, Failure to thrive in infancy, Gastrointestinal stroma tumor, Hemolytic anemia, Hepatomegaly, Ig…
CCDC151	Asthma, Autosomal recessive inheritance, Bronchiectasis, Chronic bronchitis, Ciliary dyskinesia, Cough, Nasal polyposis, Recurrent otitis media, Recurrent respiratory infections, Respiratory insufficiency due to defective ciliary clearance, Situs inversus totalis,
RAB39B	Abnormality of movement, Cogwheel rigidity, Frontal bossing, Intellectual disability, Macrocephaly, Neurological speech impairment, Seizures, Strabismus,
CATSPER2	Abnormal spermatogenesis, Autosomal recessive inheritance, Azoospermia, Bilateral sensorineural hearing impairment, Male infertility, Nonmotile sperm, Oligospermia, Reduced sperm motility, Sensorineural hearing impairment,
AP1S1	Abnormality of the intestine, Autosomal recessive inheritance, Cataract, Cholestasis, Cirrhosis, Congenital onset, Decreased serum ceruloplasmin, Diarrhea, Erythema, Global developmental delay, Growth delay, Hearing impairment, Hepatic fibrosis, High forehead, Hyperkeratosis, Hypocupremia, Ichthyosis, Intellectual disability, Intrahepatic cholestasis, Muscular hypotonia, Peripheral neuropathy, Up…
TWIST2	Ablepharon, Abnormal hair pattern, Abnormal nasal morphology, Abnormality of female external genitalia, Abnormality of male external genitalia, Abnormality of skin pigmentation, Abnormality of the pinna, Abnormality of the sacroiliac joint, Abnormality of the upper urinary tract, Absent eyebrow, Absent eyelashes, Aged leonine appearance, Ambiguous genitalia, Anal atresia, Anteverted nares, Aplasi…
CLCN1	Autosomal dominant inheritance, Autosomal recessive inheritance, Childhood onset, Dysphagia, EMG abnormality, EMG: myotonic runs, Handgrip myotonia, Muscle hypertrophy of the lower extremities, Muscle stiffness, Muscle weakness, Myalgia, Myotonia, Myotonia with warm-up phenomenon, Percussion myotonia, Phenotypic variability, Skeletal muscle hypertrophy,
CLCN4	Intellectual disability, Intellectual disability, mild, X-linked inheritance,
ANTXR2	Abnormal diaphysis morphology, Abnormality of the gastrointestinal tract, Abnormality of the hair, Abnormality of the skull, Aplasia/Hypoplasia of the skin, Autosomal recessive inheritance, Coarse facial features, Death in infancy, Diarrhea, Gingival fibromatosis, Gingival overgrowth, Joint stiffness, Osteolysis, Osteopenia, Osteoporosis, Papule, Progressive, Progressive flexion contractures, Rec…
CLCN7	Abnormal blistering of the skin, Abnormality of epiphysis morphology, Abnormality of hair texture, Abnormality of leukocytes, Abnormality of pelvic girdle bone morphology, Abnormality of temperature regulation, Abnormality of the metacarpal bones, Abnormality of the metaphysis, Abnormality of the pulmonary valve, Abnormality of the ribs, Abnormality of the vertebral endplates, Abnormality of visu…
KRT74	Abnormality of the pupil, Abnormality of the retina, Autosomal dominant inheritance, Autosomal recessive inheritance, Brittle hair, Cataract, Coarse hair, Dry hair, Dystrophic fingernails, Dystrophic toenail, Fine hair, Hair-nail ectodermal dysplasia, Hypopigmentation of hair, Hypotrichosis, Hypotrichosis of the scalp, Onycholysis, Slow-growing hair, Sparse and thin eyebrow, Sparse body hair, Spa…
CCR1	Abdominal pain, Abnormal blistering of the skin, Abnormal pyramidal signs, Abnormality of the myocardium, Acne, Anorexia, Aortic regurgitation, Arterial thrombosis, Arthralgia, Arthritis, Aseptic necrosis, Ataxia, Blindness, Cataract, Cerebral ischemia, Confusion, Cranial nerve paralysis, Developmental regression, Encephalitis, Endocarditis, Fatigue, Fever, Gait disturbance, Gangrene, Gastrointes…
TTC8	Abnormal electroretinogram, Abnormal light- and dark-adapted electroretinogram, Abnormality of retinal pigmentation, Abnormality of the retinal vasculature, Abnormality of the testis, Anteverted nares, Attenuation of retinal blood vessels, Atypical scarring of skin, Autosomal recessive inheritance, Blindness, Bone spicule pigmentation of the retina, Brachycephaly, Cataract, Cognitive impairment, …
CCR6	Abnormal bowel sounds, Arthralgia, Arthritis, Autoimmunity, Carious teeth, Congestive heart failure, Contractures involving the joints of the feet, Dyspareunia, Dysphagia, Dyspnea, Flexion contracture, Gastroesophageal reflux, Hypertensive crisis, Hypopigmented skin patches, Joint contracture of the hand, Malabsorption, Mucosal telangiectasiae, Muscle weakness, Narrow foramen obturatorium, Nausea…
DNAAF1	Absent inner dynein arms, Absent outer dynein arms, Autosomal recessive inheritance, Bronchiectasis, Ciliary dyskinesia, Infertility, Recurrent bronchitis, Recurrent otitis media, Recurrent respiratory infections, Sinusitis, Situs inversus totalis,
ABCC2	Abdominal pain, Abnormal urinary color, Abnormality of coagulation, Abnormality of the gastric mucosa, Autosomal recessive inheritance, Biliary tract abnormality, Conjugated hyperbilirubinemia, Fatigue, Fever, Hepatomegaly, Jaundice,
CANT1	Abnormality of the eyelashes, Abnormality of the metaphysis, Accelerated skeletal maturation, Advanced ossification of carpal bones, Advanced tarsal ossification, Anteverted nares, Aplasia/Hypoplasia of the abdominal wall musculature, Autosomal recessive inheritance, Bell-shaped thorax, Bifid distal phalanx of the thumb, Blue sclerae, Brachydactyly, Broad femoral neck, Broad first metatarsal, Cam…
USH1G	Abnormal electroretinogram, Abnormality of cochlea, Abnormality of dental enamel, Anxiety, Aplasia/Hypoplasia of the cerebellum, Ataxia, Autosomal recessive inheritance, Cataract, Cerebral cortical atrophy, Depression, Global developmental delay, Hallucinations, Hemianopia, High-grade hypermetropia, Hypoplasia of the nasal bone, Intellectual disability, Iris hypopigmentation, Nyctalopia, Rod-cone…
WDR81	Abnormality of the neck, Abnormality of vision, Aplasia of the inferior half of the cerebellar vermis, Ataxia, Atrophy of the dentate nucleus, Autosomal recessive inheritance, Cataract, Cerebellar atrophy, Cerebellar hypoplasia, Cerebral palsy, Coarse facial features, Delayed speech and language development, Dysarthria, Dysdiadochokinesis, Dysmetria, Gait disturbance, Global brain atrophy, Global…
CNGB1	Abnormal electroretinogram, Abnormality of retinal pigmentation, Abnormality of the retinal vasculature, Abnormality of the testis, Anteverted nares, Atypical scarring of skin, Autosomal recessive inheritance, Blindness, Bone spicule pigmentation of the retina, Cataract, Conductive hearing impairment, Glaucoma, Hyperinsulinemia, Hyperreflexia, Hypogonadism, Hypoplasia of penis, Intellectual disab…
CNGA1	Abnormal electroretinogram, Abnormality of retinal pigmentation, Abnormality of the retinal vasculature, Abnormality of the testis, Anteverted nares, Atypical scarring of skin, Autosomal recessive inheritance, Blindness, Cataract, Conductive hearing impairment, Constriction of peripheral visual field, Glaucoma, Hyperinsulinemia, Hyperreflexia, Hypogonadism, Hypoplasia of penis, Intellectual disab…
CNGA3	Abnormal electroretinogram, Abnormality of color vision, Abnormality of retinal pigmentation, Achromatopsia, Attenuation of retinal blood vessels, Autosomal recessive inheritance, Blindness, Blue cone monochromacy, Central scotoma, Dyschromatopsia, Exotropia, Granular macular appearance, Hemeralopia, Hypermetropia, Hypoplasia of the fovea, Nyctalopia, Nystagmus, Pendular nystagmus, Photophobia, R…
NDUFA11	Abnormal mitochondria in muscle tissue, Acute necrotizing encephalopathy, Ataxia, Autosomal recessive inheritance, Babinski sign, Blindness, Cerebellar atrophy, Cerebral edema, Coma, Developmental regression, Exercise intolerance, Failure to thrive, Feeding difficulties in infancy, Global developmental delay, Growth delay, Hepatic failure, Hyperreflexia, Hypertrophic cardiomyopathy, Hypoglycemia,…
CYP4F22	Abnormality of the dentition, Abnormality of the helix, Abnormality of the nail, Aplasia/Hypoplasia of the eyebrow, Chronic otitis media, Cognitive impairment, Dehydration, Dry skin, Ectropion, Erythroderma, Everted lower lip vermilion, Gangrene, Hyperkeratosis, Hypotrichosis, Ichthyosis, Lack of skin elasticity, Pruritus, Recurrent respiratory infections, Renal insufficiency, Sepsis, Short statu…
GJB4	Abnormal blistering of the skin, Abnormality of cardiovascular system morphology, Abnormality of the nail, Abnormality of the testis, Alopecia, Autosomal dominant inheritance, Autosomal recessive inheritance, Brachydactyly, Cataract, Corneal opacity, Cutaneous photosensitivity, Diabetes mellitus, Dry skin, Erythema, Generalized hirsutism, Generalized hyperkeratosis, Glaucoma, Hearing impairment, …
COL1A1	Abnormality of pelvic girdle bone morphology, Abnormality of the nervous system, Abnormality of the oral cavity, Abnormality of the thorax, Absent ossification of calvaria, Aortic dilatation, Aortic dissection, Aortic root dilatation, Atrophic scars, Autosomal dominant inheritance, Autosomal recessive inheritance, Basilar impression, Beaded ribs, Behavioral abnormality, Biconcave flattened verteb…
COL1A2	Abnormality of pelvic girdle bone morphology, Abnormality of the nervous system, Abnormality of the thorax, Absent ossification of calvaria, Aortic regurgitation, Atrophic scars, Autosomal dominant inheritance, Autosomal recessive inheritance, Basilar impression, Beaded ribs, Biconcave flattened vertebrae, Biconcave vertebral bodies, Blue sclerae, Bowing of limbs due to multiple fractures, Breech…
COL2A1	Abdominal distention, Abnormal cartilage collagen, Abnormal enchondral ossification, Abnormality of cardiovascular system morphology, Abnormality of epiphysis morphology, Abnormality of fibula morphology, Abnormality of pelvic girdle bone morphology, Abnormality of the abdominal wall, Abnormality of the carpal bones, Abnormality of the dentition, Abnormality of the foot, Abnormality of the metaph…
COL3A1	Abnormality of hair texture, Abnormality of oral frenula, Abnormality of the eyelashes, Abnormality of the intestine, Abnormality of the pupil, Abnormality of the urinary system, Absent earlobe, Alopecia, Alopecia of scalp, Aortic aneurysm, Aortic dissection, Aplasia/Hypoplasia of the abdominal wall musculature, Aplasia/Hypoplasia of the earlobes, Aplasia/Hypoplasia of the eyebrow, Arterial disse…
EDARADD	Abnormal number of teeth, Abnormality of dental morphology, Abnormality of the fingernails, Abnormality of the forehead, Abnormality of the nose, Abnormality of the toenails, Absent nipple, Alopecia, Anhidrosis, Anodontia, Autosomal dominant inheritance, Autosomal recessive inheritance, Depressed nasal bridge, Dry skin, Ectodermal dysplasia, Everted lower lip vermilion, Everted upper lip vermilio…
COL4A1	Amblyopia, Aplasia/Hypoplasia of the corpus callosum, Astigmatism, Autosomal dominant inheritance, Babinski sign, Blurred vision, Cerebellar atrophy, Congenital cataract, Corneal neovascularization, Corneal opacity, Dilatation of the cerebral artery, EEG abnormality, Ectopia pupillae, Elevated serum creatine phosphokinase, Exotropia, Glaucoma, Global developmental delay, Hematuria, Hemiparesis, H…
DRAM2	Abnormality of color vision, Abnormality of retinal pigmentation, Autosomal recessive inheritance, Macular atrophy, Nyctalopia, Photophobia, Reduced visual acuity, Visual impairment,
TBC1D20	Abnormal localization of kidney, Abnormality of retinal pigmentation, Abnormality of visual evoked potentials, Anteverted nares, Aplasia/Hypoplasia of the corpus callosum, Autosomal recessive inheritance, Brachycephaly, Cataract, Cerebellar atrophy, Cerebellar vermis hypoplasia, Cerebral cortical atrophy, Clitoral hypoplasia, Congenital cataract, Cortical visual impairment, Cryptorchidism, Decrea…
PROKR2	Abnormality of body height, Abnormality of cardiovascular system morphology, Abnormality of color vision, Abnormality of the dentition, Abnormality of the voice, Absence of pubertal development, Absence of secondary sex characteristics, Agenesis of corpus callosum, Anosmia, Anterior hypopituitarism, Anterior pituitary hypoplasia, Anxiety, Aplasia/Hypoplasia of the cerebellum, Ataxia, Autism, Auto…
COL5A1	Abnormality of hair texture, Abnormality of oral frenula, Abnormality of the eyelashes, Abnormality of the intestine, Abnormality of the oral cavity, Abnormality of the pupil, Alopecia, Aortic aneurysm, Aortic dilatation, Aortic dissection, Aortic root dilatation, Aplasia/Hypoplasia of the abdominal wall musculature, Aplasia/Hypoplasia of the earlobes, Aplasia/Hypoplasia of the eyebrow, Arterial …
COL5A2	Abnormality of the oral cavity, Aortic dilatation, Aortic dissection, Aortic root dilatation, Atrophic scars, Autosomal dominant inheritance, Bladder diverticulum, Blue sclerae, Bowel diverticulosis, Bruising susceptibility, Cigarette-paper scars, Congenital diaphragmatic hernia, Ectopia lentis, Epicanthus, Femoral hernia, Fragile skin, Gastroesophageal reflux, Genu recurvatum, Hallux valgus, Hyp…
COL6A1	Abnormality of the cardiovascular system, Ankle contracture, Autosomal dominant inheritance, Autosomal recessive inheritance, Cachexia, Camptodactyly of finger, Congenital muscular dystrophy, Congenital muscular torticollis, Decreased fetal movement, Distal muscle weakness, EMG abnormality, Elbow flexion contracture, Elevated serum creatine phosphokinase, Facial palsy, Failure to thrive, Feeding …
COL6A2	Abnormality of the cardiovascular system, Achilles tendon contracture, Ankle contracture, Autosomal dominant inheritance, Autosomal recessive inheritance, Cachexia, Camptodactyly of finger, Congenital muscular dystrophy, Congenital muscular torticollis, Decreased fetal movement, Decreased pulmonary function, Distal muscle weakness, EMG abnormality, Elbow flexion contracture, Elevated serum creati…
COL6A3	Abnormality of the cardiovascular system, Ankle contracture, Autosomal dominant inheritance, Autosomal recessive inheritance, Cachexia, Camptodactyly of finger, Congenital muscular dystrophy, Congenital muscular torticollis, Decreased fetal movement, Distal muscle weakness, EMG abnormality, Elbow flexion contracture, Elevated serum creatine phosphokinase, Facial palsy, Failure to thrive, Feeding …
COL7A1	Abnormal blistering of the skin, Abnormality of metabolism/homeostasis, Abnormality of the anus, Abnormality of the fingernails, Abnormality of the toenails, Abnormality of the vagina, Absent fingernail, Absent toenail, Alopecia, Anemia, Ankyloglossia, Aplasia cutis congenita, Atrophic scars, Atypical scarring of skin, Autosomal dominant inheritance, Autosomal recessive inheritance, Blepharitis, …
DIS3L2	Abdominal pain, Abnormal facial shape, Agenesis of corpus callosum, Aniridia, Ascites, Autosomal recessive inheritance, Congenital diaphragmatic hernia, Cryptorchidism, Depressed nasal bridge, Distal ileal atresia, Edema, Fever, Global developmental delay, Hematuria, Hypertension, Hypoplasia of the abdominal wall musculature, Interrupted aortic arch, Large for gestational age, Long upper lip, Low…
COL9A1	Abnormality of epiphysis morphology, Abnormality of the knee, Amblyopia, Arthralgia, Arthralgia of the hip, Astigmatism, Autosomal dominant inheritance, Autosomal recessive inheritance, Cataract, Childhood onset, Cleft palate, Degenerative vitreoretinopathy, Epiphyseal dysplasia, Flat capital femoral epiphysis, Flat distal femoral epiphysis, Flat face, Gait disturbance, Genu valgum, Genu varum, H…
COL9A2	Abnormality of epiphysis morphology, Amblyopia, Arthralgia, Astigmatism, Autosomal dominant inheritance, Autosomal recessive inheritance, Cataract, Cleft palate, Epiphyseal dysplasia, Flat face, Flattened epiphysis, Gait disturbance, Genu valgum, Genu varum, Heterogeneous, Hip dysplasia, Irregular epiphyses, Irregular vertebral endplates, Joint hyperflexibility, Knee osteoarthritis, Limitation of…
BBS5	Abnormal electroretinogram, Autosomal recessive inheritance, Brachydactyly, Cognitive impairment, Cryptorchidism, Downslanted palpebral fissures, External genital hypoplasia, Finger syndactyly, Generalized hirsutism, Hearing impairment, Hepatic fibrosis, Hypertension, Hypogonadism, Hypoplasia of penis, Hypoplasia of the ovary, Intellectual disability, Low-set, posteriorly rotated ears, Macular dy…
COL9A3	Abnormality of epiphysis morphology, Abnormality of the hip joint, Amblyopia, Arthralgia, Astigmatism, Autosomal dominant inheritance, Cataract, Cleft palate, Delayed epiphyseal ossification, Epiphyseal dysplasia, Flat face, Gait disturbance, Genu valgum, Genu varum, Heterogeneous, Hip dysplasia, Irregular epiphyses, Irregular vertebral endplates, Joint hyperflexibility, Limitation of joint mobil…
GLI3	1-5 toe syndactyly	2737, 3-4 finger syndactyly, Abnormal heart morphology, Abnormal lung lobation, Abnormality of calvarial morphology, Abnormality of earlobe, Abnormality of muscle fibers, Abnormality of the clavicle, Accelerated skeletal maturation, Adrenal hypoplasia, Agenesis of corpus callosum, Anal atresia, Anteverted nares, Aplasia/Hypoplasia of the cerebellum, Aplasia/Hypoplasia of the corpus callosum, Atre…
COL10A1	Abnormality of bone mineral density, Abnormality of epiphysis morphology, Abnormality of the metaphysis, Autosomal dominant inheritance, Brachydactyly, Broad middle phalanx of finger, Coxa vara, Craniosynostosis, Diaphyseal thickening, Distal tibial bowing, Enlargement of the proximal femoral epiphysis, Femoral bowing, Frontal bossing, Genu varum, Hearing impairment, Hypercalcemia, Irregular acet…
COL11A1	Abnormal diaphysis morphology, Abnormal form of the vertebral bodies, Abnormality of the dentition, Abnormality of the metaphysis, Abnormality of the pinna, Abnormality of the vitreous humor, Absent frontal sinuses, Amblyopia, Anterior rib cupping, Anteverted nares, Arachnodactyly, Arthralgia, Arthropathy, Astigmatism, Autosomal dominant inheritance, Autosomal recessive inheritance, Bell-shaped t…
COL11A2	Abnormal diaphysis morphology, Abnormal form of the vertebral bodies, Abnormal metacarpal morphology, Abnormality of pelvic girdle bone morphology, Abnormality of the eye, Abnormality of the lacrimal duct, Abnormality of the metaphysis, Abnormality of the skin, Anteverted nares, Aplasia/Hypoplasia of the capital femoral epiphysis, Arthralgia, Attention deficit hyperactivity disorder, Autosomal do…
COL12A1	Areflexia, Cachexia, Camptodactyly of finger, Congenital muscular dystrophy, EMG abnormality, Facial palsy, Flexion contracture, High palate, Joint hypermobility, Joint stiffness, Kyphoscoliosis, Kyphosis, Motor delay, Muscle weakness, Muscular hypotonia, Myopathy, Respiratory insufficiency,
ZNF513	Abnormal electroretinogram, Abnormal light- and dark-adapted electroretinogram, Abnormality of retinal pigmentation, Abnormality of the retinal vasculature, Abnormality of the testis, Anteverted nares, Attenuation of retinal blood vessels, Atypical scarring of skin, Autosomal recessive inheritance, Blindness, Bone spicule pigmentation of the retina, Cataract, Conductive hearing impairment, Glauco…
COL17A1	Abnormal blistering of the skin, Abnormality of skin pigmentation, Adermatoglyphia, Anemia, Anonychia, Aplasia cutis congenita, Atrophic scars, Autosomal dominant inheritance, Autosomal recessive inheritance, Camptodactyly of finger, Carious teeth, Corneal erosion, Fragile nails, Growth delay, Heterogeneous, Hypodontia, Hypoplasia of dental enamel, Increased lacrimation, Milia, Nail dysplasia, Na…
COMP	Abnormality of epiphysis morphology, Abnormality of the hip bone, Abnormality of the metaphysis, Arthralgia, Atlantoaxial dislocation, Autosomal dominant inheritance, Avascular necrosis of the capital femoral epiphysis, Beaking of vertebral bodies, Brachydactyly, Broad femoral neck, Carpal bone hypoplasia, Cervical cord compression, Childhood onset short-limb short stature, Delayed epiphyseal oss…
COMT	Abnormal lung lobation, Abnormality of dental enamel, Abnormality of the aortic arch, Abnormality of the aortic valve, Abnormality of the pharynx, Abnormality of the pulmonary valve, Abnormality of the thorax, Abnormality of the tonsils, Abnormality of the uterus, Acne, Aganglionic megacolon, Anal atresia, Anxiety, Arachnodactyly, Arrhinencephaly, Arthritis, Asthma, Atelectasis, Atrial septal def…
UROC1	Abnormality of histidine metabolism, Action tremor, Aggressive behavior, Ataxia, Autosomal recessive inheritance, Blue irides, Broad-based gait, Dysarthria, Fair hair, Gait ataxia, Gaze-evoked horizontal nystagmus, Hyperactive deep tendon reflexes, Intellectual disability, progressive, Intellectual disability, severe, Nystagmus, Recurrent infections, Short stature, Tremor, Truncal ataxia, Urocani…
EVC2	Abnormal hair quantity, Abnormality of bone marrow cell morphology, Abnormality of female internal genitalia, Abnormality of oral frenula, Abnormality of oral mucosa, Abnormality of pelvic girdle bone morphology, Abnormality of the alveolar ridges, Abnormality of the antihelix, Abnormality of the fingernails, Abnormality of the heart valves, Acetabular spurs, Acute leukemia, Advanced eruption of …
RIPPLY2	Abnormal form of the vertebral bodies, Abnormality of female internal genitalia, Abnormality of immune system physiology, Abnormality of the intervertebral disk, Abnormality of the ureter, Anomalous pulmonary venous return, Anteverted nares, Autosomal recessive inheritance, Broad forehead, Camptodactyly of finger, Cervical kyphosis, Cleft palate, Congenital diaphragmatic hernia, Cryptorchidism, D…
CP	Abnormality of extrapyramidal motor function, Adult onset, Anemia, Ataxia, Autosomal recessive inheritance, Blepharospasm, Chorea, Cogwheel rigidity, Congestive heart failure, Decreased serum ceruloplasmin, Delayed speech and language development, Dementia, Depression, Diabetes mellitus, Dysarthria, Elevated hepatic iron concentration, Hypertonia, Hypothyroidism, Increased serum ferritin, Memory …
CPA1	Abdominal pain, Abnormal enzyme/coenzyme activity, Diabetes mellitus, Elevated C-reactive protein level, Jaundice, Leukocytosis, Pancreatic calcification, Recurrent pancreatitis, Splanchnic vein thrombosis,
CPOX	Abdominal pain, Abnormal blistering of the skin, Abnormality of metabolism/homeostasis, Acute episodes of neuropathic symptoms, Anxiety, Arthralgia, Auditory hallucinations, Autosomal dominant inheritance, Confusion, Congenital hemolytic anemia, Constipation, Cutaneous photosensitivity, Depression, Diarrhea, Hallucinations, Hepatomegaly, Hypermelanotic macule, Hypertension, Hypertrichosis, Hypona…
CPS1	Aminoaciduria, Ataxia, Autosomal recessive inheritance, Cerebral edema, Coma, Episodic ammonia intoxication, Failure to thrive, Global developmental delay, Hyperammonemia, Hypoargininemia, Intellectual disability, Irritability, Lethargy, Low plasma citrulline, Muscular hypotonia, Protein avoidance, Respiratory alkalosis, Respiratory insufficiency, Seizures, Stroke, Vomiting,
CPT1A	Arrhythmia, Autosomal recessive inheritance, Behavioral abnormality, Cardiomegaly, Coma, Diarrhea, Elevated hepatic transaminases, Elevated serum creatine phosphokinase, Fatigue, Feeding difficulties in infancy, Hemiplegia/hemiparesis, Hepatic failure, Hepatic steatosis, Hepatomegaly, Hyperammonemia, Hypertrophic cardiomyopathy, Hypoglycemia, Hypoketotic hypoglycemia, Lethargy, Loss of consciousn…
CPT2	Abnormality of nervous system morphology, Abnormality of the foot, Agenesis of corpus callosum, Antenatal intracerebral hemorrhage, Apnea, Arrhythmia, Autosomal recessive inheritance, Basal ganglia cysts, Bulbous nose, Cardiomegaly, Cardiomyopathy, Cataract, Coma, Death in infancy, Decreased plasma free carnitine, Decreased plasma total carnitine, Dilated cardiomyopathy, Elbow flexion contracture…
NKX2-6	Abnormal nasal morphology, Abnormality of metabolism/homeostasis, Autosomal recessive inheritance, Brachydactyly, Broad forehead, Broad hallux, Clinodactyly of the 5th finger, Coarctation of aorta, Complete atrioventricular canal defect, Cryptorchidism, Dolichocephaly, Double outlet right ventricle, Hypertelorism, Intrauterine growth retardation, Postaxial polydactyly, Preauricular pit, Proptosis…
CR2	Anal atresia, Arthralgia, Autoimmune thrombocytopenia, Autoimmunity, Autosomal dominant inheritance, Autosomal recessive inheritance, Brachycephaly, Bronchiectasis, Chronic diarrhea, Chronic otitis media, Conjunctivitis, Decreased antibody level in blood, Diarrhea, Elevated hepatic transaminases, Emphysema, Failure to thrive in infancy, Gastrointestinal stroma tumor, Hemolytic anemia, Hepatomegal…
HGSNAT	Abnormal electroretinogram, Abnormality of retinal pigmentation, Abnormality of the retinal vasculature, Abnormality of the testis, Anteverted nares, Asymmetric septal hypertrophy, Atypical scarring of skin, Autosomal recessive inheritance, Blindness, Cataract, Cellular metachromasia, Coarse facial features, Coarse hair, Conductive hearing impairment, Constriction of peripheral visual field, Dens…
PIH1D3	Recurrent respiratory infections,
PTCHD1	Intellectual disability,
CRKL	Abnormality of earlobe, Absent fingernail, Absent toenail, Ankyloglossia, Aortic aneurysm, Aortic regurgitation, Arachnodactyly, Atrial septal defect, Attention deficit hyperactivity disorder, Blepharophimosis, Bowel incontinence, Bowing of the long bones, Branchial fistula, Camptodactyly of finger, Choanal atresia, Cleft palate, Clinodactyly of the 5th finger, Coxa valga, Deeply set eye, Depress…
CRX	Abnormal electroretinogram, Abnormality of color vision, Abnormality of neuronal migration, Abnormality of retinal pigmentation, Abnormality of the optic disc, Abnormality of the retinal vasculature, Abnormality of the testis, Anteverted nares, Aplasia/Hypoplasia of the cerebellar vermis, Atypical scarring of skin, Autosomal dominant inheritance, Autosomal recessive inheritance, Blindness, Catara…
GATA5	Abnormal nasal morphology, Brachydactyly, Broad forehead, Clinodactyly of the 5th finger, Cryptorchidism, Dolichocephaly, Intrauterine growth retardation, Preauricular pit, Proptosis, Tetralogy of Fallot, Thin vermilion border, Underdeveloped supraorbital ridges,
CRYAA	Amblyopia, Autosomal dominant inheritance, Cataract, Corneal dystrophy, Corneal opacity, Glaucoma, Iris coloboma, Microcornea, Microphthalmia, Myopia, Nystagmus, Progressive cataract, Strabismus, Visual impairment,
CRYAB	Abnormality of neutrophils, Adult onset, Apnea, Autophagic vacuoles, Autosomal dominant inheritance, Autosomal recessive inheritance, Cataract, Congenital cataract, Decreased Achilles reflex, Dilated cardiomyopathy, Distal muscle weakness, EMG abnormality, EMG: myopathic abnormalities, Elevated serum creatine phosphokinase, Flexion contracture, Foot dorsiflexor weakness, Hypertrophic cardiomyopat…
CRYBA4	Autosomal dominant inheritance, Cataract, Corneal dystrophy, Corneal opacity, Iris coloboma, Lamellar cataract, Microcornea, Myopia, Nystagmus,
CRYBB1	Autosomal recessive inheritance, Cataract, Congenital cataract, Corneal dystrophy, Corneal opacity, Iris coloboma, Microcornea, Myopia, Nuclear cataract, Nystagmus,
CRYBB2	Autosomal dominant inheritance, Cataract, Cerulean cataract, Congenital cataract, Corneal dystrophy, Corneal opacity, Iris coloboma, Microcornea, Myopia, Nystagmus, Sutural cataract,
CRYGC	Amblyopia, Autosomal dominant inheritance, Cataract, Congenital nuclear cataract, Corneal dystrophy, Corneal opacity, Iris coloboma, Microcornea, Myopia, Nystagmus, Photophobia, Visual impairment,
CRYGD	Autosomal dominant inheritance, Cataract, Congenital cataract, Corneal dystrophy, Corneal opacity, Iris coloboma, Microcornea, Myopia, Nystagmus,
SLC34A3	Abnormality of abdomen morphology, Autosomal recessive inheritance, Bone pain, Bowing of the legs, Bulging epiphyses, Bulging of the costochondral junction, Calcium nephrolithiasis, Deformed rib cage, Delayed epiphyseal ossification, Difficulty standing, Difficulty walking, Elevated alkaline phosphatase, Enlargement of the ankles, Enlargement of the costochondral junction, Enlargement of the wris…	25-dihydroxyvitamin D3, Infantile onset, Metaphyseal irregularity, Muscle weakness, Muscular hypotonia, Osteomalacia, Recurrent fractures, Renal phosphate wasting, Renal tubular dysfunction, Rickets, Short stature, Sparse bone trabeculae, Thin bony cortex, Tibial bowing, Widely patent fontanelles and sutures,
PRICKLE1	Atonic seizures, Autosomal recessive inheritance, Babinski sign, Cutaneous photosensitivity, Dementia, Dysarthria, Dysmetria, EEG with polyspike wave complexes, Generalized myoclonic seizures, Intellectual disability, Intention tremor, Limb ataxia, Morning myoclonic jerks, Progressive, Sensory axonal neuropathy, Tremor,
A2ML1	Abnormal bleeding, Abnormal dermatoglyphics, Abnormal hair quantity, Abnormal platelet function, Abnormality of coagulation, Abnormality of the pulmonary valve, Abnormality of the spleen, Aplasia of the semicircular canal, Aplasia/Hypoplasia of the abdominal wall musculature, Arrhythmia, Brachydactyly, Clinodactyly of the 5th finger, Coarse hair, Cryptorchidism, Cystic hygroma, Delayed skeletal m…
LACC1	Abdominal pain, Anterior uveitis, Arthralgia, Autoimmunity, Elevated C-reactive protein level, Elevated erythrocyte sedimentation rate, Fever, Hepatomegaly, Joint swelling, Juvenile rheumatoid arthritis, Lymphadenopathy, Pericarditis, Pleural effusion, Skin rash, Splenomegaly,
B3GLCT	Abnormality of the cardiac septa, Abnormality of the pulmonary artery, Agenesis of corpus callosum, Agenesis of maxillary lateral incisor, Anal atresia, Anterior chamber synechiae, Anterior hypopituitarism, Anteverted nares, Aplasia/Hypoplasia of the corpus callosum, Atrial septal defect, Autosomal recessive inheritance, Biliary tract abnormality, Bilobate gallbladder, Birth length less than 3rd …
RDH12	Abnormal electroretinogram, Abnormality of neuronal migration, Abnormality of retinal pigmentation, Abnormality of the optic disc, Abnormality of the retinal vasculature, Abnormality of the testis, Anteverted nares, Aplasia/Hypoplasia of the cerebellar vermis, Atypical scarring of skin, Autosomal recessive inheritance, Blindness, Cataract, Conductive hearing impairment, Encephalocele, Glaucoma, G…
MESP2	Abnormal form of the vertebral bodies, Abnormality of female internal genitalia, Abnormality of immune system physiology, Abnormality of the intervertebral disk, Abnormality of the odontoid process, Abnormality of the ureter, Anomalous pulmonary venous return, Anteverted nares, Autosomal recessive inheritance, Block vertebrae, Broad forehead, Camptodactyly of finger, Cleft palate, Congenital diap…
TTBK2	Abnormal pyramidal signs, Adult onset, Autosomal dominant inheritance, Cerebellar atrophy, Difficulty walking, Dysarthria, Dysphagia, Dystonia, Gait imbalance, Horizontal nystagmus, Hyperreflexia, Jerky ocular pursuit movements, Nystagmus, Peripheral neuropathy, Progressive cerebellar ataxia, Vertical nystagmus,
CST3	Autosomal dominant inheritance, Cerebral amyloid angiopathy, Cerebral hemorrhage, Death in early adulthood, Dementia, Generalized amyloid deposition, Intracranial hemorrhage, Stroke,
TMC8	Abnormality of metabolism/homeostasis, Basal cell carcinoma, Hypopigmented skin patches, Multiple cafe-au-lait spots, Papule, Pustule, Recurrent skin infections, Seborrheic dermatitis, Skin plaque, Squamous cell carcinoma, Telangiectasia of the skin, Verrucae,
KRT25	Abnormality of the pupil, Abnormality of the retina, Autosomal recessive inheritance, Brittle hair, Cataract, Curly hair, Fine hair, Hypopigmentation of hair, Hypotrichosis, Slow-growing hair, Sparse body hair, Sparse eyelashes, Sparse lateral eyebrow, Sparse scalp hair, Strabismus, Trichorrhexis nodosa, Woolly hair,
DSG4	Abnormality of the dentition, Abnormality of the eyebrow, Abnormality of the eyelashes, Abnormality of the nail, Alopecia, Autosomal recessive inheritance, Brittle hair, Cataract, Cognitive impairment, Erythema, Fine hair, Follicular hyperkeratosis, Hypotrichosis, Hypotrichosis of the scalp, Intellectual disability, Patchy alopecia, Pili torti, Pruritus, Schizophrenia, Slow-growing hair, Sparse a…
APCDD1	Alopecia, Autosomal dominant inheritance, Autosomal recessive inheritance, Hypotrichosis, Hypotrichosis of the scalp, Sparse and thin eyebrow, Sparse body hair, Sparse eyelashes,
CSTA	Abnormal blistering of the skin, Allergy, Autosomal recessive inheritance, Eczema, Erythema, Excessive wrinkling of palmar skin, High-grade hypermetropia, Hyperpigmentation of the skin, Ichthyosis, Lichenification, Macule, Palmoplantar keratoderma, Papule, Scaling skin, Skin erosion,
CSTB	Absence seizures, Ataxia, Autosomal recessive inheritance, Cutaneous photosensitivity, Dementia, Dysarthria, EEG with polyspike wave complexes, Generalized tonic-clonic seizures, Intellectual disability, Intention tremor, Limb ataxia, Mental deterioration, Morning myoclonic jerks, Myoclonus,
SIX5	Abnormality of the lacrimal duct, Abnormality of the middle ear ossicles, Atresia of the external auditory canal, Autosomal dominant inheritance, Branchial cyst, Cleft palate, Enlarged cochlear aqueduct, External ear malformation, Facial palsy, Hearing impairment, Hemifacial hypoplasia, Hydronephrosis, Hypoplasia of the cochlea, Multicystic kidney dysplasia, Preauricular skin tag, Renal dysplasia…
NKX2-5	Abdominal distention, Abnormal nasal morphology, Abnormality of chromosome segregation, Abnormality of metabolism/homeostasis, Aortic valve atresia, Arrhythmia, Atrial fibrillation, Atrial septal defect, Autosomal dominant inheritance, Autosomal recessive inheritance, Brachydactyly, Broad forehead, Broad hallux, Clinodactyly of the 5th finger, Coarctation of aorta, Coarse facial features, Complet…
HFE2	Abnormality of endocrine pancreas physiology, Arthropathy, Autosomal recessive inheritance, Cardiomyopathy, Cirrhosis, Congenital hepatic fibrosis, Diabetes mellitus, Dilated cardiomyopathy, Elevated hepatic transaminases, Elevated transferrin saturation, Generalized hyperpigmentation, Hepatomegaly, Hyperpigmentation of the skin, Hypogonadism, Hypogonadotrophic hypogonadism, Impotence, Increased …
B3GALNT2	Abnormality of the voice, Aplasia/Hypoplasia of the cerebellum, Autosomal recessive inheritance, Blindness, Cataract, Cerebellar cyst, Cerebellar dysplasia, Cerebellar hypoplasia, Cognitive impairment, EEG abnormality, EMG abnormality, Elevated serum creatine phosphokinase, Gait disturbance, Glaucoma, Global developmental delay, Hemiplegia/hemiparesis, Holoprosencephaly, Hydrocephalus, Hypertonia…
CTGF	Abnormal bowel sounds, Arthralgia, Arthritis, Autoimmunity, Carious teeth, Congestive heart failure, Contractures involving the joints of the feet, Dyspareunia, Dysphagia, Dyspnea, Flexion contracture, Gastroesophageal reflux, Hypertensive crisis, Hypopigmented skin patches, Joint contracture of the hand, Malabsorption, Mucosal telangiectasiae, Muscle weakness, Narrow foramen obturatorium, Nausea…
IL23R	Abdominal pain, Abnormal blistering of the skin, Abnormal pyramidal signs, Abnormality of the myocardium, Acne, Anorexia, Aortic regurgitation, Arterial thrombosis, Arthralgia, Arthritis, Aseptic necrosis, Ataxia, Blindness, Cataract, Cerebral ischemia, Confusion, Cranial nerve paralysis, Developmental regression, Encephalitis, Endocarditis, Fatigue, Fever, Gait disturbance, Gangrene, Gastrointes…
CTLA4	Abdominal pain, Abnormal facial shape, Abnormal immunoglobulin level, Abnormality of bone marrow cell morphology, Abnormality of lymphocytes, Abnormality of the eyelid, Abnormality of the hypothalamus-pituitary axis, Abnormality of the nail, Abnormality of the oral cavity, Abnormality of the pleura, Alopecia, Angina pectoris, Arrhythmia, Arthralgia, Autoimmune hemolytic anemia, Autoimmune thrombo…
CLDN19	Abnormality of calcium-phosphate metabolism, Abnormality of retinal pigmentation, Autosomal recessive inheritance, Chorioretinal coloboma, Chronic kidney disease, Hematuria, Hypercalciuria, Hypermagnesiuria, Hypomagnesemia, Inguinal hernia, Macular coloboma, Myopia, Nephrocalcinosis, Nephrolithiasis, Nephropathy, Nystagmus, Recurrent urinary tract infections, Renal calcium wasting, Renal magnesiu…
CTNS	Abnormality of the cerebral white matter, Abnormality of the voice, Abnormality of thyroid physiology, Abnormality of vitamin D metabolism, Aminoaciduria, Autosomal recessive inheritance, Cerebral atrophy, Cognitive impairment, Constipation, Corneal crystals, Decreased plasma carnitine, Dehydration, Delayed puberty, Delayed skeletal maturation, Diabetes mellitus, Dysphagia, Elevated intracellular…
CTNNB1	Abdominal pain, Abnormal hypothalamus morphology, Abnormal visual field test, Abnormality of metabolism/homeostasis, Abnormality of retinal pigmentation, Abnormality of the abdominal wall, Abnormality of the frontal bone, Abnormality of the musculature, Abnormality of the nasal bone, Arthralgia, Autosomal dominant inheritance, Bitemporal hemianopia, Breast carcinoma, Central adrenal insufficiency…
LMBR1	1-5 finger syndactyly, 2-3 toe syndactyly, 6 metacarpals	64327, Abnormal heart morphology, Abnormality of epiphysis morphology, Abnormality of the face, Abnormality of the metacarpal bones, Abnormality of the metaphysis, Abnormality of the wrist, Absent forearm, Absent hand, Absent metatarsal bone, Absent radius, Absent tibia, Absent toe, Aplasia of metacarpal bones, Aplasia of the phalanges of the hand, Aplasia of the tarsal bones, Aplasia of the ulna…
SHH	6 metacarpals	6469, Abnormality of chromosome segregation, Abnormality of the nasopharynx, Abnormality of the nose, Abnormality of vision, Agenesis of corpus callosum, Ambiguous genitalia, Anophthalmia, Anosmia, Anteverted nares, Aplasia/Hypoplasia of the corpus callosum, Aplasia/Hypoplasia of the thumb, Asthma, Autosomal dominant inheritance, Bilateral microphthalmos, Bowing of the long bones, Camptodactyly o…
SIK1	Absent speech, Autosomal dominant inheritance, Dysphagia, Epileptic encephalopathy, Eyelid myoclonias, Feeding difficulties, Focal tonic seizures, Generalized myoclonic seizures, Generalized tonic-clonic seizures, Global developmental delay, Hyperreflexia, Hypsarrhythmia, Infantile spasms, Lethargy, Muscular hypotonia, Myoclonus, Poor suck, Recurrent respiratory infections, Respiratory distress,
CTNND2	Abnormality of bone mineral density, Abnormality of cardiovascular system morphology, Cat cry, Downslanted palpebral fissures, Epicanthus, Finger syndactyly, High palate, High pitched voice, Hypertelorism, Inguinal hernia, Intellectual disability, severe, Intrauterine growth retardation, Joint hyperflexibility, Low-set, posteriorly rotated ears, Microcephaly, Microretrognathia, Muscular hypotonia…
ADRA2B	Adult onset, Amaurosis fugax, Autosomal dominant inheritance, Blepharospasm, Cognitive impairment, EEG abnormality, EEG with irregular generalized spike and wave complexes, EEG with photoparoxysmal response, Enhancement of the C-reflex, Focal seizures, Generalized seizures, Generalized tonic-clonic seizures, Giant somatosensory evoked potentials, Hand tremor, Headache, Intellectual disability, Je…
CTSH	Abnormal rapid eye movement sleep, Abnormality of vision, Cataplexy, Excessive daytime sleepiness, Hallucinations, Obesity, Slurred speech, Syncope, Transient global amnesia,
CTSK	Abnormal pattern of respiration, Abnormal pelvis bone ossification, Abnormality of dental morphology, Abnormality of epiphysis morphology, Abnormality of pelvic girdle bone morphology, Abnormality of the clavicle, Abnormality of the fingernails, Abnormality of the skin, Abnormality of the thorax, Abnormality of the vertebrae, Absent frontal sinuses, Anemia, Autosomal recessive inheritance, Blue s…
CNTN4	Abnormal vestibulo-ocular reflex, Anteverted nares, Atrioventricular canal defect, Blepharophimosis, Brachycephaly, Cleft palate, Clinodactyly of the 5th finger, Cognitive impairment, Cryptorchidism, Downturned corners of mouth, Epicanthus, Hearing impairment, High palate, Hypertelorism, Inguinal hernia, Intrauterine growth retardation, Long philtrum, Low-set, posteriorly rotated ears, Microcepha…
CYB5A	Abnormal sex determination, Abnormality of creatine metabolism, Abnormality of metabolism/homeostasis, Absence of secondary sex characteristics, Ambiguous genitalia, male, Autosomal recessive inheritance, Cryptorchidism, Cyanosis, Decreased fertility in females, Decreased fertility in males, Decreased serum estradiol, Decreased serum testosterone level, Decreased testicular size, Delayed puberty,…	XY karyotype, Gynecomastia, Hypergonadotropic hypogonadism, Hypoplasia of the uterus, Hypoplasia of the vagina, Hypospadias, Infantile onset, Male pseudohermaphroditism, Methemoglobinemia, Micropenis, Osteoporosis, Primary amenorrhea, Primary gonadal insufficiency, Short stature, Sparse axillary hair, Sparse body hair, Sparse pubic hair,
CEP120	Abnormal form of the vertebral bodies, Abnormality of pelvic girdle bone morphology, Abnormality of retinal pigmentation, Abnormality of the clavicle, Abnormality of the hypothalamus-pituitary axis, Abnormality of the liver, Abnormality of the metaphysis, Abnormality of the ribs, Abnormality of the sternum, Abnormality of the vertebrae, Aganglionic megacolon, Agenesis of corpus callosum, Ambiguou…
CYBA	Abnormality of neutrophils, Absence of bactericidal oxidative 'respiratory burst' in phagocytes, Autosomal recessive inheritance, Cellulitis due to immunodeficiency, Chronic obstructive pulmonary disease, Cutaneous photosensitivity, Decreased activity of NADPH oxidase, Deficiency or absence of cytochrome b(-245), Discoid lupus rash, Eczema, Eczematoid dermatitis, Fever, Gingivitis, Granulomatosis…
CYBB	Abnormality of neutrophils, Absence of bactericidal oxidative 'respiratory burst' in phagocytes, Cellulitis due to immunodeficiency, Chronic obstructive pulmonary disease, Cutaneous photosensitivity, Decreased activity of NADPH oxidase, Deficiency or absence of cytochrome b(-245), Discoid lupus rash, Eczema, Eczematoid dermatitis, Fever, Gingivitis, Granulomatosis, Hepatic abscesses due to immuno…
CYLD	Adult onset, Autosomal dominant inheritance, Basal cell carcinoma, Milia, Neoplasm, Neoplasm of the skin, Papule, Subcutaneous nodule, Telangiectasia of the skin,
ESCO2	Abnormality of cardiovascular system morphology, Abnormality of the metacarpal bones, Absent earlobe, Absent radius, Accessory spleen, Ankle contracture, Aortic valve stenosis, Aplasia of the ulna, Aplasia/Hypoplasia of the thumb, Atrial septal defect, Autosomal recessive inheritance, Bicornuate uterus, Bilateral single transverse palmar creases, Biliary tract abnormality, Blue sclerae, Bowing of…
C8ORF37	Abnormal electroretinogram, Abnormality of color vision, Abnormality of retinal pigmentation, Abnormality of the retinal vasculature, Abnormality of the testis, Anteverted nares, Attenuation of retinal blood vessels, Atypical scarring of skin, Autosomal recessive inheritance, Beaten bronze macular sheen, Blindness, Bone spicule pigmentation of the retina, Cataract, Conductive hearing impairment, …
VPS13B	Abnormality of retinal pigmentation, Abnormality of skin pigmentation, Abnormality of the hip bone, Aplasia/Hypoplasia of the earlobes, Aplasia/Hypoplasia of the tongue, Arachnodactyly, Autosomal recessive inheritance, Cat cry, Cerebellar hypoplasia, Childhood-onset truncal obesity, Chorioretinal dystrophy, Clinodactyly of the 5th finger, Convex nasal ridge, Cryptorchidism, Cubitus valgus, Decrea…
ADSL	Abnormal facial shape, Absent speech, Aggressive behavior, Anteverted nares, Autism, Autosomal recessive inheritance, Brachycephaly, Brisk reflexes, CNS hypomyelination, Cerebellar atrophy, Cerebral atrophy, Cerebral hypomyelination, Delayed speech and language development, Flat occiput, Gait ataxia, Generalized hypotonia, Global developmental delay, Growth delay, Happy demeanor, Hyperactivity, H…
CYP7A1	Abnormality of vitamin A metabolism, Abnormality of vitamin E metabolism, Accelerated atherosclerosis, Acute hepatic steatosis, Aortic atherosclerosis, Cholestasis, Cholesterol gallstones, Coronary atherosclerosis, Hepatitis, Hyperbetalipoproteinemia, Hypercholesterolemia, Hypertriglyceridemia, Macrovesicular hepatic steatosis, Obesity,
CYP11A1	Abnormal urine potassium concentration, Abnormality of cholesterol metabolism, Abnormality of the Leydig cells, Absence of secondary sex characteristics, Acidosis, Adrenal calcification, Adrenal hypoplasia, Adrenal insufficiency, Adrenocorticotropic hormone excess, Agenesis of corpus callosum, Ambiguous genitalia, male, Aplasia of the uterus, Clitoral hypertrophy, Cryptorchidism, Decreased circul…	XY karyotype, Generalized bronze hyperpigmentation, Gynecomastia, Hyperaldosteronism, Hyperkalemia, Hypernatriuria, Hyperpigmentation of the skin, Hyponatremia, Hypotension, Hypovolemia, Increased circulating ACTH level, Increased circulating renin level, Induced vaginal delivery, Low maternal serum estriol, Male pseudohermaphroditism, Midshaft hypospadias, Neonatal hypoglycemia, Osteoporosis, Pr…
FREM1	Abnormal hair pattern, Abnormal respiratory system morphology, Abnormality of the 5th toe, Abnormality of the hair, Abnormality of the kidney, Anal stenosis, Anophthalmia, Anteriorly placed anus, Autosomal dominant inheritance, Autosomal recessive inheritance, Bifid nasal tip, Bifid nose, Bulbous nose, Cleft eyelid, Cryptophthalmos, Hypertelorism, Hypotelorism, Metopic synostosis, Microcephaly, M…
CYP11B1	Abnormal EKG, Abnormal circulating aldosterone, Abnormal circulating renin, Abnormality of hair growth rate, Abnormality of prenatal development or birth, Abnormality of the labia majora, Abnormality of the menstrual cycle, Abnormality of the urinary system, Accelerated bone age after puberty, Accelerated skeletal maturation, Adrenal hyperplasia, Adrenocorticotropic hormone excess, Adrenogenital …
CYP11B2	Abnormal circulating renin, Adrenal hyperplasia, Autosomal recessive inheritance, Caesarian section, Decreased circulating aldosterone level, Dehydration, Dexamethasone-suppresible primary hyperaldosteronism, Episodic fever, Epistaxis, Failure to thrive, Feeding difficulties in infancy, Growth delay, Headache, Hyperkalemia, Hypertension, Hypokalemia, Hyponatremia, Hypotension, Increased circulati…
CYP17A1	Abnormal EKG, Abnormal circulating aldosterone, Abnormal sex determination, Abnormality of creatine metabolism, Absence of secondary sex characteristics, Adrenal hyperplasia, Adrenocorticotropic hormone excess, Adrenogenital syndrome, Ambiguous genitalia, Ambiguous genitalia, male, Aortic root dilatation, Autosomal recessive inheritance, Congenital adrenal hyperplasia, Cryptorchidism, Decreased c…	XY karyotype, Generalized hyperpigmentation, Gynecomastia, Hyperaldosteronism, Hypergonadotropic hypogonadism, Hypertension, Hypervolemia, Hypokalemia, Hypokalemic alkalosis, Hypoplasia of the uterus, Hypoplasia of the vagina, Hypospadias, Increased circulating ACTH level, Male pseudohermaphroditism, Micropenis, Osteoporosis, Primary amenorrhea, Primary gonadal insufficiency, Short stature, Spars…
CYP19A1	Acanthosis nigricans, Accelerated skeletal maturation, Ambiguous genitalia, female, Autosomal dominant inheritance, Autosomal recessive inheritance, Bone pain, Cryptorchidism, Delayed epiphyseal ossification, Delayed skeletal maturation, Enlarged polycystic ovaries, Eunuchoid habitus, Female infertility, Female pseudohermaphroditism, Generalized hirsutism, Genu valgum, Growth delay, Gynecomastia,…
CYP27A1	Abnormal pyramidal signs, Abnormality of central somatosensory evoked potentials, Abnormality of cholesterol metabolism, Abnormality of extrapyramidal motor function, Abnormality of the dentate nucleus, Abnormality of the periventricular white matter, Abnormality of vision, Angina pectoris, Ataxia, Autosomal recessive inheritance, Cataract, Cerebellar atrophy, Cerebral atrophy, Cerebral calcifica…
DAO	Agitation, Amyotrophic lateral sclerosis, Anxiety, Depression, Dyspnea, Emotional lability, Fatigable weakness of respiratory muscles, Fatigable weakness of swallowing muscles, Fatigue, Generalized muscle weakness, Laryngeal obstruction, Muscle cramps, Nausea and vomiting, Neurodegeneration, Pain, Paralysis, Respiratory failure, Skeletal muscle atrophy, Spasticity, Xerostomia,
STRC	Abnormal spermatogenesis, Autosomal dominant inheritance, Autosomal recessive inheritance, Azoospermia, Bilateral sensorineural hearing impairment, Male infertility, Nonmotile sperm, Oligospermia, Reduced sperm motility, Sensorineural hearing impairment,
DNAAF4	Autosomal recessive inheritance, Bronchiectasis, Chronic obstructive pulmonary disease, Ciliary dyskinesia, Immotile cilia, Infantile onset, Infertility, Recurrent respiratory infections, Recurrent sinusitis, Sinusitis, Situs inversus totalis,
DAZ1	Azoospermia, Cryptorchidism, Decreased testicular size, Male infertility, Non-obstructive azoospermia, Oligospermia, Y-linked inheritance,
SASS6	Abnormal cortical bone morphology, Agenesis of corpus callosum, Aggressive behavior, Autosomal recessive inheritance, Cerebellar hypoplasia, Global developmental delay, Heterotopia, Hyperreflexia, Hypoplasia of the frontal lobes, Intellectual disability, Intellectual disability, severe, Microcephaly, Pachygyria, Poor speech, Seizures, Short stature, Sloping forehead, Thin upper lip vermilion, Uni…
DCTN1	Abnormal lower motor neuron morphology, Abnormality of metabolism/homeostasis, Adult onset, Agitation, Amyotrophic lateral sclerosis, Anxiety, Apathy, Autosomal dominant inheritance, Bradykinesia, Central hypoventilation, Dementia, Depression, Distal amyotrophy, Distal muscle weakness, Dysarthria, Dyspnea, Emotional lability, Facial palsy, Fatigable weakness of respiratory muscles, Fatigable weak…
DCX	Agenesis of corpus callosum, Ataxia, Death in infancy, Dysarthria, Feeding difficulties, Hypertonia, Incomplete penetrance, Infantile onset, Intellectual disability, Intellectual disability, severe, Lissencephaly, Micropenis, Motor delay, Muscular hypotonia, Muscular hypotonia of the trunk, Nystagmus, Pachygyria, Postnatal growth retardation, Seizures, X-linked inheritance,
DDB2	Abnormality of extrapyramidal motor function, Abnormality of the dentition, Alopecia, Aminoaciduria, Ankyloblepharon, Arthralgia, Ataxia, Autosomal recessive inheritance, Basal cell carcinoma, Blepharitis, Cataract, Cerebral cortical atrophy, Cognitive impairment, Conjunctival telangiectasia, Conjunctivitis, Craniofacial hyperostosis, Cryptorchidism, Cutaneous photosensitivity, Decreased testicul…
TMPRSS6	Abnormality of the intestine, Autosomal recessive inheritance, Hyperkeratosis, Hypochromic microcytic anemia, Hypocupremia, Ichthyosis, Intellectual disability, Intrahepatic cholestasis, Iron deficiency anemia, Pallor, Peripheral neuropathy,
DDIT3	Abdominal pain, Gastrointestinal dysmotility, Myxoid liposarcoma, Somatic mutation, Subcutaneous nodule,
BBS12	Abnormal electroretinogram, Abnormality of the kidney, Autosomal recessive inheritance, Cognitive impairment, Cryptorchidism, Downslanted palpebral fissures, Finger syndactyly, Generalized hirsutism, Hearing impairment, Hepatic fibrosis, Hypertension, Hypogonadism, Hypoplasia of penis, Hypoplasia of the ovary, Intellectual disability, Low-set, posteriorly rotated ears, Medial flaring of the eyebr…
DES	Abnormality of neutrophils, Arrhythmia, Autosomal dominant inheritance, Autosomal recessive inheritance, Bulbar palsy, Constipation, Diarrhea, Dilated cardiomyopathy, Distal muscle weakness, EMG abnormality, EMG: myopathic abnormalities, Elbow flexion contracture, Elevated serum creatine phosphokinase, Facial palsy, Foot dorsiflexor weakness, Hypertrophic cardiomyopathy, Hyporeflexia of lower lim…
LCA5	Abnormal electroretinogram, Abnormality of neuronal migration, Abnormality of retinal pigmentation, Abnormality of the optic disc, Aplasia/Hypoplasia of the cerebellar vermis, Autosomal recessive inheritance, Cataract, Encephalocele, Global developmental delay, Hearing impairment, Hemiplegia/hemiparesis, Hypermetropia, Intellectual disability, Keratoconus, Muscular hypotonia, Nystagmus, Seizures,…
BMPER	Abnormal liver lobulation, Abnormal vertebral segmentation and fusion, Absent in utero ossification of vertebral bodies, Absent in utero rib ossification, Absent or minimally ossified vertebral bodies, Autosomal recessive inheritance, Bell-shaped thorax, Cleft palate, Cystic renal dysplasia, Depressed nasal bridge, Depressed nasal ridge, Disproportionate short-trunk short stature, Enlarged kidney…
ARX	Abnormal hair pattern, Abnormality of the hip bone, Aganglionic megacolon, Agenesis of corpus callosum, Ambiguous genitalia, Broad alveolar ridges, Cerebral cortical atrophy, Choreoathetosis, Coarse facial features, Cryptorchidism, Death in infancy, Decreased testicular size, Delayed speech and language development, Diarrhea, Duane anomaly, Dysarthria, Dysphagia, Dyspnea, Dystonia, EEG abnormalit…
ASXL1	Abnormality of cardiovascular system morphology, Abnormality of the anterior chamber, Abnormality of the kidney, Abnormality of the optic nerve, Abnormality of the pancreas, Accessory oral frenulum, Agenesis of corpus callosum, Atrial septal defect, Autosomal dominant inheritance, Autosomal recessive inheritance, Biparietal narrowing, Broad alveolar ridges, Broad palm, Camptodactyly, Camptodactyl…
DHCR7	2-3 toe syndactyly, Abnormal dermatoglyphics, Abnormal form of the vertebral bodies, Abnormal localization of kidney, Abnormal lung lobation, Abnormality of dental enamel, Abnormality of dental morphology, Abnormality of the eyelashes, Abnormality of the gallbladder, Abnormality of the larynx, Abnormality of the metacarpal bones, Abnormality of the ribs, Advanced eruption of teeth, Aganglionic me…
DHODH	Abnormal dermatoglyphics, Abnormality of cardiovascular system morphology, Abnormality of the foot, Abnormality of the kidney, Autosomal recessive inheritance, Camptodactyly of finger, Choanal atresia, Cleft eyelid, Cleft palate, Cleft upper lip, Conductive hearing impairment, Congenital hip dislocation, Conical tooth, Cryptorchidism, Cupped ear, Downslanted palpebral fissures, Ectropion, Ectropi…
DKC1	Abnormal blistering of the skin, Abnormality of coagulation, Abnormality of female internal genitalia, Abnormality of leukocytes, Abnormality of neutrophils, Abnormality of the eyebrow, Abnormality of the eyelashes, Abnormality of the fingernails, Abnormality of the pharynx, Abnormality of the testis, Acute myeloid leukemia, Alopecia, Anal mucosal leukoplakia, Anemia, Anorectal anomaly, Aplasia/H…
DLG3	Behavioral abnormality, Delayed speech and language development, Enuresis, Global developmental delay, High palate, Intellectual disability, Muscular hypotonia, Narrow chest, Seizures, Strabismus, Upslanted palpebral fissure, X-linked inheritance, X-linked recessive inheritance,
DLX5	Abnormality of the nail, Absent hand, Aniridia, Autosomal recessive inheritance, Finger syndactyly, Oligodactyly, Scoliosis, Sensorineural hearing impairment, Severe short stature, Split foot, Split hand, Tapered finger,
AGA	Abnormal cortical bone morphology, Abnormality of amino acid metabolism, Abnormality of metabolism/homeostasis, Abnormality of the ulna, Acne, Angiokeratoma corporis diffusum, Anterior beaking of lumbar vertebrae, Anteverted nares, Arthritis, Aspartylglucosaminuria, Autosomal recessive inheritance, Beaking of vertebral bodies, Brachycephaly, Broad face, Carious teeth, Cataract, Cerebral atrophy, …
DMD	Abnormal urinary color, Abnormality of neutrophils, Adult onset, Arrhythmia, Calf muscle pseudohypertrophy, Cardiomyopathy, Childhood onset, Congestive heart failure, Difficulty climbing stairs, Difficulty walking, Dilated cardiomyopathy, EMG abnormality, Elevated hepatic transaminases, Elevated serum creatine phosphokinase, Exercise intolerance, Falls, Fatigue, Flexion contracture, Gowers sign, …
DMP1	Abnormal trabecular bone morphology, Abnormality of renal excretion, Abnormality of the sacroiliac joint, Autosomal recessive inheritance, Bone pain, Coxa vara, Craniosynostosis, Delayed eruption of teeth, Distal femoral bowing, Elevated alkaline phosphatase of bone origin, Enlargement of the wrists, Enthesitis, Genu varum, Hyperphosphaturia, Hypophosphatemia, Hypophosphatemic rickets, Increased …
DNM1	Abnormality of brainstem morphology, Absent speech, Aggressive behavior, Atonic seizures, Atypical absence seizures, Autistic behavior, Autosomal dominant inheritance, Cerebral atrophy, Developmental regression, Difficulty walking, EEG with focal sharp slow waves, Encephalopathy, Epileptic encephalopathy, Falls, Focal seizures, Generalized myoclonic seizures, Generalized tonic seizures, Generaliz…
ACAN	Abnormality of epiphysis morphology, Abnormality of the nail, Absent nasal bridge, Autosomal dominant inheritance, Autosomal recessive inheritance, Barrel-shaped chest, Brachydactyly, Broad thumb, Delayed skeletal maturation, Developmental stagnation, Exostoses, Flat capital femoral epiphysis, Functional respiratory abnormality, Genu valgum, Genu varum, Growth abnormality, Hoarse voice, Joint lax…
DMPK	Abnormal hair quantity, Abnormality of cardiovascular system morphology, Abnormality of the endocrine system, Abnormality of the upper urinary tract, Atrial fibrillation, Atrial flutter, Autosomal dominant inheritance, Cataract, Cerebral atrophy, Cholelithiasis, Cryptorchidism, Decreased fetal movement, Dysphagia, EMG abnormality, Excessive daytime sleepiness, Facial diplegia, Facial palsy, Feedi…
DMRT1	Hypogonadotrophic hypogonadism, Male pseudohermaphroditism, Polycystic ovaries, Testicular dysgenesis,
DNAH5	Autosomal recessive inheritance, Ciliary dyskinesia, Recurrent respiratory infections, Situs inversus totalis,
DNASE1L3	Abdominal pain, Abnormality of the heart valves, Angioedema, Arthritis, Ascites, Ataxia, Autoimmunity, Autosomal recessive inheritance, Cerebral palsy, Complement deficiency, Conjunctivitis, Cough, Cranial nerve paralysis, Diarrhea, Dyspnea, Emphysema, Episcleritis, Glomerulopathy, Hematuria, Hemiplegia/hemiparesis, Hemoptysis, Hepatomegaly, Immunologic hypersensitivity, Irregular hyperpigmentati…
AGL	Autosomal recessive inheritance, Broad nasal tip, Cardiomyopathy, Deeply set eye, Depressed nasal bridge, Distal amyotrophy, Elevated hepatic transaminases, Elevated serum creatine phosphokinase, Full cheeks, Hepatic fibrosis, Hepatomegaly, Hyperlipidemia, Hypertriglyceridemia, Hypoglycemia, Immunodeficiency, Intellectual disability, mild, Malar flattening, Midface retrusion, Muscle weakness, Myo…
DNMT3B	Abnormality of chromosome stability, Abnormality of neutrophils, Anemia, Anteverted nares, Autosomal recessive inheritance, Bronchiectasis, Cellular immunodeficiency, Chronic bronchitis, Communicating hydrocephalus, Decrease in T cell count, Decreased antibody level in blood, Depressed nasal bridge, Diarrhea, Epicanthus, Failure to thrive, Flat face, Global developmental delay, Hypertelorism, Imm…
DPAGT1	Aggressive behavior, Apnea, Autosomal dominant inheritance, Autosomal recessive inheritance, Cataract, Clinodactyly of the 5th finger, Congenital onset, Cryptorchidism, Elevated hepatic transaminases, Exotropia, Flexion contracture, Global developmental delay, Hyperreflexia, Hypoproteinemia, Intellectual disability, Inverted nipples, Jaundice, Microcephaly, Micrognathia, Motor delay, Muscular hyp…
DPP6	Alternating esotropia, Amblyopia, Attention deficit hyperactivity disorder, Autosomal dominant inheritance, Chorioretinal degeneration, Decreased body weight, Delayed skeletal maturation, Horizontal nystagmus, Intellectual disability, Microcephaly, Protruding ear, Reduced number of teeth, Scoliosis, Short stature,
DPYD	Abnormal eating behavior, Abnormality of vision, Agenesis of corpus callosum, Aggressive behavior, Astigmatism, Autism, Autistic behavior, Autosomal recessive inheritance, Broad nasal tip, Cerebral atrophy, Coloboma, Deeply set eye, Delayed speech and language development, Failure to thrive, Full cheeks, Global developmental delay, Growth delay, Hyperactivity, Hypertonia, Intellectual disability,…
JAG1	Abnormal nasal morphology, Abnormality of the ribs, Areflexia, Atrial septal defect, Autosomal dominant inheritance, Axenfeld anomaly, Band keratopathy, Brachydactyly, Broad forehead, Butterfly vertebral arch, Cataract, Chorioretinal atrophy, Cirrhosis, Clinodactyly of the 5th finger, Coarctation of aorta, Cryptorchidism, Deeply set eye, Depressed nasal bridge, Dolichocephaly, Elevated hepatic tr…
DSG1	Abnormality of the hair, Abnormality of the nail, Acantholysis, Autosomal dominant inheritance, Autosomal recessive inheritance, Erythroderma, Growth delay, Hyperhidrosis, Hypernatremia, Hypotrichosis, Palmoplantar keratoderma, Recurrent respiratory infections, Recurrent skin infections, Streaks of hyperkeratosis along each finger onto the palm, Ventricular septal defect,
DSG2	Abnormality of neutrophils, Autosomal dominant inheritance, Dilated cardiomyopathy, EMG abnormality, Elevated serum creatine phosphokinase, Heterogeneous, Lipoatrophy, Myopathy, Palmoplantar keratoderma, Palpitations, Right ventricular cardiomyopathy, Sensorineural hearing impairment, Sudden cardiac death, Ventricular extrasystoles, Ventricular tachycardia,
DSP	Abnormality of the cardiovascular system, Abnormality of the hair, Abnormality of the nail, Acantholysis, Alopecia, Alopecia universalis, Anonychia, Autosomal dominant inheritance, Autosomal recessive inheritance, Cardiomyopathy, Congenital bullous ichthyosiform erythroderma, Congestive heart failure, Dilated cardiomyopathy, Esophageal ulceration, Failure to thrive, Fragile nails, Fragile skin, H…
SLC26A2	Abdominal distention, Abnormal enchondral ossification, Abnormal form of the vertebral bodies, Abnormality of cardiovascular system morphology, Abnormality of epiphysis morphology, Abnormality of metabolism/homeostasis, Abnormality of the clavicle, Abnormality of the metacarpal bones, Abnormality of the metaphysis, Abnormality of the patella, Abnormality of the ribs, Absent or minimally ossified …
DUSP6	Abnormality of body height, Abnormality of cardiovascular system morphology, Abnormality of color vision, Abnormality of the dentition, Abnormality of the voice, Absence of pubertal development, Absence of secondary sex characteristics, Anosmia, Anterior hypopituitarism, Anxiety, Ataxia, Autosomal dominant inheritance, Autosomal recessive inheritance, Bimanual synkinesia, Breast hypoplasia, Campt…
AGTR2	Intellectual disability,
TOR1A	Abnormal posturing, Abnormality of the voice, Autosomal dominant inheritance, Blepharospasm, Depression, Dysarthria, Gait disturbance, Hyperlordosis, Hypertonia, Incomplete penetrance, Kyphosis, Muscular hypotonia, Scoliosis, Torsion dystonia, Torticollis, Tremor, Writer's cramp,
ECE1	Abdominal pain, Adducted thumb, Aganglionic megacolon, Atrial septal defect, Autosomal dominant inheritance, Bulbous nose, Constipation, Contractures of the interphalangeal joint of the thumb, Cupped ear, Diarrhea, Dysautonomia, Failure to thrive in infancy, Hyperconvex nail, Intellectual disability, Intestinal obstruction, Intestinal polyposis, Micropenis, Nausea and vomiting, Neoplasm of the th…
AGXT	Abnormality of circulating enzyme level, Abnormality of the dentition, Abnormality of the skeletal system, Acrocyanosis, Anemia, Atherosclerosis, Atrioventricular block, Autosomal recessive inheritance, Bone pain, Calcinosis, Calcium oxalate nephrolithiasis, Cutis marmorata, Decreased glomerular filtration rate, Dysuria, Enuresis, Failure to thrive, Gangrene, Hematuria, Hyperoxaluria, Increased b…
ECM1	Abnormal blistering of the skin, Abnormality of the gingiva, Abnormality of the skin, Acne, Aggressive behavior, Alopecia of scalp, Autosomal recessive inheritance, Bilateral intracranial calcifications, Cerebral calcification, Dysphagia, Dystonia, Hallucinations, High palate, Hoarse voice, Hyperkeratosis, Memory impairment, Microglossia, Nasal polyposis, Papule, Paranoia, Patchy alopecia, Pustul…
EDA	Abnormality of oral mucosa, Absent eyebrow, Absent nipple, Anhidrosis, Anterior hypopituitarism, Aplasia/Hypoplasia of the eyebrow, Aplasia/Hypoplastia of the eccrine sweat glands, Brittle hair, Concave nail, Conical tooth, Delayed eruption of teeth, Depressed nasal bridge, Depressed nasal ridge, Dry skin, Dysphonia, Eczema, Everted lower lip vermilion, Everted upper lip vermilion, Fever, Frontal…
ABCA1	Abdominal pain, Abnormality of the liver, Accelerated atherosclerosis, Anemia, Autosomal dominant inheritance, Autosomal recessive inheritance, Blurred vision, Carotid artery stenosis, Chronic noninfectious lymphadenopathy, Corneal opacity, Coronary artery stenosis, Distal amyotrophy, Distal muscle weakness, Dry skin, EMG abnormality, Ectropion, Facial diplegia, Hemiplegia/hemiparesis, Hepatomega…
NR0B1	Abnormal sex determination, Abnormality of cardiovascular system morphology, Abnormality of the labia, Abnormality of the scrotum, Absence of pubertal development, Absence of secondary sex characteristics, Adrenal hypoplasia, Adrenal insufficiency, Ambiguous genitalia, Autosomal recessive inheritance, Azoospermia, Clitoral hypertrophy, Cryptorchidism, Decreased circulating aldosterone level, Decr…	XY karyotype, Gonadal dysgenesis, Gynecomastia, Hypergonadotropic hypogonadism, Hyperpigmentation of the skin, Hypogonadotrophic hypogonadism, Hyponatremia, Hypoplasia of the vagina, Hypospadias, Male infertility, Male pseudohermaphroditism, Micropenis, Muscular dystrophy, Nephroblastoma, Nephrotic syndrome, Osteoporosis, Ovarian gonadoblastoma, Polycystic ovaries, Primary amenorrhea, Primary gon…
EDN3	Abdominal pain, Abnormality of retinal pigmentation, Abnormality of temperature regulation, Abnormality of the cardiovascular system, Abnormality of the macula, Abnormality of the mouth, Abnormality of vision, Adducted thumb, Aganglionic megacolon, Autosomal dominant inheritance, Autosomal recessive inheritance, Blue irides, Central hypoventilation, Cognitive impairment, Constipation, Diarrhea, D…
EDNRB	Abdominal pain, Abnormal auditory evoked potentials, Abnormality of retinal pigmentation, Abnormality of the macula, Abnormality of vision, Adducted thumb, Aganglionic megacolon, Albinism, Ataxia, Autonomic dysregulation, Autosomal dominant inheritance, Autosomal recessive inheritance, Blue irides, Constipation, Diarrhea, Failure to thrive in infancy, Global developmental delay, Hearing impairmen…
PHC1	Abnormal cortical bone morphology, Agenesis of corpus callosum, Autosomal recessive inheritance, Global developmental delay, Heterotopia, Hyperreflexia, Hypoplasia of the frontal lobes, Intellectual disability, severe, Microcephaly, Pachygyria, Short stature, Sloping forehead, Thin upper lip vermilion, Unilateral renal agenesis, Upslanted palpebral fissure, Ventriculomegaly, Vesicoureteral reflux,
EFNB1	Abnormality of the dentition, Abnormality of the rib cage, Aplasia/Hypoplasia of the nipples, Axillary pterygia, Bifid nasal tip, Brachycephaly, Brachydactyly, Broad hallux, Broad hallux phalanx, Camptodactyly of finger, Cleft palate, Cleft upper lip, Clinodactyly of the 5th finger, Congenital diaphragmatic hernia, Congenital pseudoarthrosis of the clavicle, Coronal craniosynostosis, Craniosynost…
MEGF8	Abnormality of the cornea, Anteverted nares, Aplasia of the middle phalanx of the hand, Atrial septal defect, Autosomal recessive inheritance, Brachycephaly, Brachydactyly, Broad thumb, Camptodactyly, Cloverleaf skull, Coxa vara, Craniosynostosis, Cryptorchidism, Cutaneous finger syndactyly, Cutis laxa, Depressed nasal bridge, Epicanthus, External genital hypoplasia, Finger syndactyly, Frontal bo…
UBR1	Abnormal hair pattern, Abnormality of the cardiac septa, Abnormality of the nail, Abnormality of the nares, Abnormality of the vagina, Absent lacrimal punctum, Agenesis of permanent teeth, Alopecia, Anal atresia, Anasarca, Anemia, Anteriorly placed anus, Aplasia cutis congenita of scalp, Atrial septal defect, Autosomal recessive inheritance, Cafe-au-lait spot, Calvarial skull defect, Cholestasis,…
ELANE	Abdominal pain, Abnormality of eosinophils, Abnormality of the mouth, Acute monocytic leukemia, Anemia, Autosomal dominant inheritance, Autosomal recessive inheritance, Carious teeth, Congenital agranulocytosis, Eosinophilia, Fatigue, Fever, Growth abnormality, Increased antibody level in blood, Infantile onset, Lymphadenopathy, Monocytosis, Neutropenia, Oral ulcer, Overlapping toe, Periodontitis…
ELN	Abdominal pain, Abnormal dermatoglyphics, Abnormal form of the vertebral bodies, Abnormality of dental enamel, Abnormality of extrapyramidal motor function, Abnormality of lipid metabolism, Abnormality of pelvic girdle bone morphology, Abnormality of refraction, Abnormality of the ankles, Abnormality of the carotid arteries, Abnormality of the diencephalon, Abnormality of the endocardium, Abnorma…
LIPH	Abnormality of the pupil, Abnormality of the retina, Alopecia, Autosomal recessive inheritance, Brittle hair, Cataract, Fine hair, Hypopigmentation of hair, Hypotrichosis, Hypotrichosis of the scalp, Slow-growing hair, Sparse and thin eyebrow, Sparse body hair, Sparse eyelashes, Sparse lateral eyebrow, Strabismus, Woolly hair,
ARL13B	Abnormal form of the vertebral bodies, Abnormality of the hypothalamus-pituitary axis, Aganglionic megacolon, Anteverted nares, Aplasia/Hypoplasia of the corpus callosum, Apnea, Ataxia, Autosomal recessive inheritance, Biparietal narrowing, Cerebellar vermis hypoplasia, Encephalocele, Episodic tachypnea, Feeding difficulties in infancy, Foot polydactyly, Gait disturbance, Global developmental del…
FLCN	Abnormality of abdomen morphology, Abnormality of retinal pigmentation, Abnormality of the hair, Abnormality of the pleura, Autosomal dominant inheritance, Emphysema, Fibrofolliculoma, Hereditary nonpolyposis colorectal carcinoma, Incomplete penetrance, Medullary thyroid carcinoma, Multiple lipomas, Neoplasm of the stomach, Papule, Parathyroid adenoma, Pneumothorax, Pulmonary sequestration, Renal…
STT3B	Abnormal glycosylation, Autosomal recessive inheritance, Cerebellar atrophy, Congenital onset, Cryptorchidism, Death in childhood, Decreased liver function, Failure to thrive, Feeding difficulties, Generalized hypotonia, Global developmental delay, Intellectual disability, Intrauterine growth retardation, Microcephaly, Micropenis, Muscular hypotonia, Optic atrophy, Respiratory distress, Scrotal h…
EMX2	Aplasia/Hypoplasia of the corpus callosum, EEG abnormality, Global developmental delay, Hemiparesis, Intellectual disability, Porencephaly, Schizencephaly, Seizures, Spastic tetraplegia, Strabismus,
ENG	Amblyopia, Anemia, Arteriovenous fistulas of celiac and mesenteric vessels, Autosomal dominant inheritance, Brain abscess, Cavernous hemangioma, Cerebral arteriovenous malformation, Cerebral hemorrhage, Cholecystitis, Cholelithiasis, Cirrhosis, Clubbing, Congestive heart failure, Conjunctival telangiectasia, Cyanosis, Dilatation of celiac artery, Dilatation of mesenteric artery, Dyspnea, Epistaxi…
TUBB	Abnormality of cardiovascular system morphology, Abnormality of the musculature, Abnormality of the skin, Ataxia, Autosomal dominant inheritance, Blepharophimosis, Brachycephaly, Cerebellar hypoplasia, Cerebellar vermis atrophy, Cleft palate, Congenital onset, Congestive heart failure, Cortical dysplasia, Cryptorchidism, Dandy-Walker malformation, Delayed speech and language development, Edema, E…
C9ORF72	Abnormal brain FDG positron emission tomography, Abnormal lower motor neuron morphology, Abnormality of extrapyramidal motor function, Abnormality of the cerebral white matter, Abulia, Adult onset, Aggressive behavior, Agitation, Alexia, Amyotrophic lateral sclerosis, Anxiety, Apathy, Apraxia, Astrocytosis, Autosomal dominant inheritance, Cerebral atrophy, Collectionism, Delusions, Depression, Di…
ANO5	Adult onset, Autosomal dominant inheritance, Autosomal recessive inheritance, Bowing of the long bones, Broad jaw, Calf muscle hypertrophy, Diaphyseal cortical sclerosis, Difficulty climbing stairs, Difficulty running, Distal muscle weakness, EMG: myopathic abnormalities, Elevated serum creatine phosphokinase, Facial palsy, Increased susceptibility to fractures, Mandibular osteomyelitis, Muscular…
AK2	Abnormality of mitochondrial metabolism, Abnormality of neutrophils, Abnormality of the thymus, Absent cellular immunity, Anemia, Aplasia/Hypoplasia of the thymus, Autosomal recessive inheritance, Cellular immunodeficiency, Chronic otitis media, Congenital agranulocytosis, Decreased antibody level in blood, Dehydration, Diarrhea, Failure to thrive, Fever, Hearing impairment, Leukopenia, Lymphopen…
CERS3	Abnormality of the nail, Alopecia, Autosomal recessive inheritance, Congenital ichthyosiform erythroderma, Corneal erosion, Ectropion, Erythroderma, Failure to thrive, Hearing impairment, Hypohidrosis, Ichthyosis, Keratitis, Palmoplantar keratoderma, Pruritus, Short stature,
EPHA4	Agitation, Amyotrophic lateral sclerosis, Anxiety, Depression, Dyspnea, Emotional lability, Fatigable weakness of respiratory muscles, Fatigable weakness of swallowing muscles, Fatigue, Generalized muscle weakness, Laryngeal obstruction, Muscle cramps, Nausea and vomiting, Neurodegeneration, Pain, Paralysis, Respiratory failure, Skeletal muscle atrophy, Spasticity, Xerostomia,
CLN8	Ataxia, Autosomal recessive inheritance, Cerebellar atrophy, Cerebral atrophy, Clumsiness, Curvilinear intracellular accumulation of autofluorescent lipopigment storage material, Delayed speech and language development, Developmental regression, EEG abnormality, Focal seizures with impairment of consciousness or awareness, Generalized tonic-clonic seizures, Increased neuronal autofluorescent lipo…
EPOR	Abdominal pain, Abnormal hemoglobin, Arthralgia, Cough, Epistaxis, Exertional dyspnea, Fatigue, Headache, Polycythemia, Pruritus, Thromboembolism, Venous thrombosis, Vertigo,
ERBB4	Adult onset, Agitation, Amyotrophic lateral sclerosis, Anxiety, Autosomal dominant inheritance, Depression, Dyspnea, Emotional lability, Fatigable weakness of respiratory muscles, Fatigable weakness of swallowing muscles, Fatigue, Generalized muscle weakness, Laryngeal obstruction, Loss of ability to walk, Muscle cramps, Nausea and vomiting, Neurodegeneration, Pain, Paralysis, Respiratory failure…
ERCC1	Abnormal nasal morphology, Abnormality of immune system physiology, Abnormality of retinal pigmentation, Adducted thumb, Aplasia/Hypoplasia of the cerebellum, Arthrogryposis multiplex congenita, Autosomal recessive inheritance, Bilateral microphthalmos, Blepharophimosis, Camptodactyly of finger, Cataract, Cerebellar hypoplasia, Cerebral calcification, Cerebral cortical atrophy, Congenital onset, …
ERCC2	Abnormal nasal morphology, Abnormality of extrapyramidal motor function, Abnormality of immune system physiology, Abnormality of retinal pigmentation, Abnormality of the dentition, Abnormality of the face, Abnormality of the thorax, Alopecia, Aminoaciduria, Ankyloblepharon, Aplasia/Hypoplasia of the cerebellum, Arteriosclerosis, Arthralgia, Arthrogryposis multiplex congenita, Asthma, Ataxia, Auto…
AKT1	Abnormal form of the vertebral bodies, Abnormal lung lobation, Abnormal subcutaneous fat tissue distribution, Abnormality of dental enamel, Abnormality of metabolism/homeostasis, Abnormality of retinal pigmentation, Abnormality of the cardiovascular system, Abnormality of the metacarpal bones, Abnormality of the nail, Abnormality of the neck, Abnormality of the penis, Abnormality of the wrist, Ad…
EYA4	Abnormal cardiac ventricular function, Autosomal dominant inheritance, Congestive heart failure, Dilated cardiomyopathy, Hearing impairment, Recurrent infections of the middle ear, Sensorineural hearing impairment, Sudden cardiac death,
ERCC3	Abnormal CNS myelination, Abnormality of extrapyramidal motor function, Abnormality of the dentition, Alopecia, Aminoaciduria, Ankyloblepharon, Arteriosclerosis, Arthralgia, Ataxia, Autosomal recessive inheritance, Basal cell carcinoma, Basal ganglia calcification, Blepharitis, Brittle hair, Cachexia, Cataract, Cerebellar atrophy, Cerebral cortical atrophy, Cognitive impairment, Congenital nonbul…
ERCC4	Abnormal localization of kidney, Abnormality of chromosome stability, Abnormality of extrapyramidal motor function, Abnormality of femur morphology, Abnormality of the aorta, Abnormality of the aortic valve, Abnormality of the carotid arteries, Abnormality of the dentition, Abnormality of the hypothalamus-pituitary axis, Abnormality of the liver, Abnormality of the preputium, Absent testis, Absen…
ERCC5	Abnormal nasal morphology, Abnormality of extrapyramidal motor function, Abnormality of immune system physiology, Abnormality of retinal pigmentation, Abnormality of the dentition, Alopecia, Aminoaciduria, Ankyloblepharon, Aplasia/Hypoplasia of the cerebellum, Arteriosclerosis, Arthralgia, Arthrogryposis multiplex congenita, Ataxia, Autosomal recessive inheritance, Basal cell carcinoma, Blepharit…
ERCC6	Abnormal auditory evoked potentials, Abnormal nasal morphology, Abnormal peripheral myelination, Abnormality of immune system physiology, Abnormality of retinal pigmentation, Abnormality of skin pigmentation, Abnormality of the hair, Abnormality of the pinna, Abnormality of visual evoked potentials, Agenesis of corpus callosum, Anhidrosis, Aplasia/Hypoplasia of the cerebellum, Areflexia, Arrhythm…
ERF	Abnormal facial shape, Abnormal form of the vertebral bodies, Abnormality of the sacrum, Acanthosis nigricans, Amblyopia, Arnold-Chiari malformation, Autosomal dominant inheritance, Blepharophimosis, Brachycephaly, Cerebellar hypoplasia, Choanal atresia, Cognitive impairment, Conductive hearing impairment, Conjunctivitis, Convex nasal ridge, Craniosynostosis, Dimple chin, Dolichocephaly, Downturn…
AKT2	Abnormal circulating insulin level, Acanthosis nigricans, Autosomal dominant inheritance, Autosomal recessive inheritance, Combined hyperlipidemia, Decreased adiponectin level, Decreased serum leptin, Enlarged tonsils, Gynecomastia, Hemihypertrophy, Hepatic steatosis, Hepatomegaly, Hypertriglyceridemia, Hypoglycemic coma, Hypoglycemic seizures, Hypoketotic hypoglycemia, Increased hepatic glycogen…
ESR1	Absence of pubertal development, Absence of secondary sex characteristics, Acanthosis nigricans, Acne, Autosomal recessive inheritance, Breast hypoplasia, Coronary atherosclerosis, Delayed epiphyseal ossification, Delayed skeletal maturation, Elevated tissue non-specific alkaline phosphatase, Enlarged polycystic ovaries, Episodic abdominal pain, Glucose intolerance, Hyperinsulinemia, Hypoplasia o…
ALAD	Abdominal colic, Abdominal pain, Autosomal recessive inheritance, Constipation, Diarrhea, Elevated urinary delta-aminolevulinic acid, Failure to thrive, Hemiparesis, Hemolytic anemia, Motor axonal neuropathy, Muscular hypotonia, Paresthesia, Polyneuropathy, Psychosis, Respiratory insufficiency, Respiratory paralysis, Seizures, Sensory neuropathy, Vomiting,
ALAS2	Abnormality of iron homeostasis, Anemia, Childhood onset, Cholelithiasis, Cutaneous photosensitivity, Dyspnea, Elevated hepatic transaminases, Fatigue, Glucose intolerance, Hyperpigmentation of the skin, Hypochromic microcytic anemia, Increased erythrocyte protoporphyrin concentration, Iron deficiency anemia, Macrocytic anemia, Muscle weakness, Pallor, Sideroblastic anemia, Splenomegaly, Variable…
EVC	Abnormal hair quantity, Abnormality of bone marrow cell morphology, Abnormality of female internal genitalia, Abnormality of oral frenula, Abnormality of oral mucosa, Abnormality of pelvic girdle bone morphology, Abnormality of the alveolar ridges, Abnormality of the antihelix, Abnormality of the fingernails, Abnormality of the heart valves, Acetabular spurs, Acute leukemia, Advanced eruption of …
MECOM	Amegakaryocytic thrombocytopenia, Anemia, Clinodactyly of the 5th finger, Finger syndactyly, Hip dysplasia, Hydrocele testis, Neutropenia, Overlapping fingers, Radioulnar synostosis, Sensorineural hearing impairment, Thrombocytopenia,
EWSR1	Abdominal distention, Abdominal pain, Abnormality of the peritoneum, Anemia, Ascites, Cachexia, Ewing's sarcoma, Hepatomegaly, Ileus, Mediastinal lymphadenopathy, Nausea and vomiting, Neoplasm of the central nervous system, Neoplasm of the lung, Neoplasm of the pancreas, Ovarian neoplasm, Sarcoma, Somatic mutation, Testicular neoplasm,
EXT1	Abnormal pyramidal signs, Abnormality of cardiovascular system morphology, Abnormality of femur morphology, Abnormality of the dentition, Abnormality of the foot, Abnormality of the humerus, Abnormality of the metaphysis, Abnormality of the palate, Abnormality of the pericardium, Abnormality of tibia morphology, Anteverted nares, Aplasia/Hypoplasia of the mandible, Aseptic necrosis, Autosomal dom…
EXT2	Abnormal pyramidal signs, Abnormality of femur morphology, Abnormality of the dentition, Abnormality of the humerus, Abnormality of the metaphysis, Abnormality of the pericardium, Abnormality of tibia morphology, Anemia, Anteverted nares, Aseptic necrosis, Autosomal dominant inheritance, Bone pain, Brachycephaly, Broad nasal tip, Cervical myelopathy, Chondrosarcoma, Coarse facial features, Consti…
EYA1	Abnormal dermatoglyphics, Abnormality of the antihelix, Abnormality of the cerebrum, Abnormality of the clavicle, Abnormality of the lacrimal duct, Abnormality of the middle ear ossicles, Abnormality of the nasolacrimal system, Abnormality of the renal collecting system, Anteverted nares, Atresia of the external auditory canal, Autosomal dominant inheritance, Bifid uvula, Branchial cyst, Branchia…
EZH2	Abnormality of cardiovascular system morphology, Abnormality of the fingernails, Abnormality of the metaphysis, Abnormally low-pitched voice, Absent septum pellucidum, Accelerated skeletal maturation, Autosomal dominant inheritance, Behavioral abnormality, Broad foot, Broad forehead, Broad thumb, Calcaneovalgus deformity, Camptodactyly, Camptodactyly of finger, Clinodactyly, Coxa valga, Cryptorch…
F5	Abdominal pain, Acute hepatic failure, Adult onset, Ascites, Autosomal dominant inheritance, Autosomal recessive inheritance, Bruising susceptibility, Cholecystitis, Cirrhosis, Deep venous thrombosis, Elevated hepatic transaminases, Epistaxis, Esophageal varix, Fever, Gastrointestinal hemorrhage, Gastrointestinal infarctions, Hepatomegaly, Hypercoagulability, Intestinal obstruction, Jaundice, Mal…
FANCA	Abnormal heart morphology, Abnormal localization of kidney, Abnormality of chromosome stability, Abnormality of femur morphology, Abnormality of skin pigmentation, Abnormality of the aorta, Abnormality of the aortic valve, Abnormality of the carotid arteries, Abnormality of the hypothalamus-pituitary axis, Abnormality of the liver, Abnormality of the preputium, Absent radius, Absent testis, Absen…
FANCC	Abnormal heart morphology, Abnormal localization of kidney, Abnormality of chromosome stability, Abnormality of femur morphology, Abnormality of skin pigmentation, Abnormality of the aorta, Abnormality of the aortic valve, Abnormality of the carotid arteries, Abnormality of the hypothalamus-pituitary axis, Abnormality of the liver, Abnormality of the preputium, Absent radius, Absent testis, Absen…
FANCD2	Abnormal heart morphology, Abnormal localization of kidney, Abnormality of chromosome stability, Abnormality of femur morphology, Abnormality of skin pigmentation, Abnormality of the aorta, Abnormality of the aortic valve, Abnormality of the carotid arteries, Abnormality of the hypothalamus-pituitary axis, Abnormality of the liver, Abnormality of the preputium, Absent radius, Absent testis, Absen…
FANCE	Abnormal heart morphology, Abnormal localization of kidney, Abnormality of chromosome stability, Abnormality of femur morphology, Abnormality of skin pigmentation, Abnormality of the aorta, Abnormality of the aortic valve, Abnormality of the carotid arteries, Abnormality of the hypothalamus-pituitary axis, Abnormality of the liver, Abnormality of the preputium, Absent radius, Absent testis, Absen…
ACSL4	Abnormality of the aortic valve, Abnormality of the hair, Abnormality of the metaphysis, Anteverted nares, Depressed nasal bridge, Downslanted palpebral fissures, Elliptocytosis, Glomerulopathy, Hearing impairment, Increased number of teeth, Intellectual disability, Intellectual disability, severe, Malar flattening, Microscopic hematuria, Muscular hypotonia, Myopia, Patent ductus arteriosus, Prot…
FAH	Abnormal bleeding, Abnormality of coagulation, Abnormality of the abdominal wall, Acute hepatic failure, Ascites, Autosomal recessive inheritance, Cirrhosis, Elevated alpha-fetoprotein, Elevated hepatic transaminases, Elevated urinary delta-aminolevulinic acid, Enlarged kidney, Episodic peripheral neuropathy, Failure to thrive, Gastrointestinal hemorrhage, Generalized aminoaciduria, Glomeruloscle…
FANCB	Abnormal localization of kidney, Abnormal lung lobation, Abnormality of chromosome stability, Abnormality of femur morphology, Abnormality of the aorta, Abnormality of the aortic valve, Abnormality of the carotid arteries, Abnormality of the hypothalamus-pituitary axis, Abnormality of the liver, Abnormality of the preputium, Abnormality of the vertebrae, Absent radius, Absent testis, Absent thumb…
FANCF	Abnormal localization of kidney, Abnormality of chromosome stability, Abnormality of femur morphology, Abnormality of the aorta, Abnormality of the aortic valve, Abnormality of the carotid arteries, Abnormality of the hypothalamus-pituitary axis, Abnormality of the liver, Abnormality of the preputium, Absent testis, Aganglionic megacolon, Almond-shaped palpebral fissure, Anal atresia, Aplasia/Hyp…
FANCG	Abnormal localization of kidney, Abnormality of chromosome stability, Abnormality of femur morphology, Abnormality of the aorta, Abnormality of the aortic valve, Abnormality of the carotid arteries, Abnormality of the hypothalamus-pituitary axis, Abnormality of the liver, Abnormality of the preputium, Abnormality of the thumb, Absent testis, Aganglionic megacolon, Almond-shaped palpebral fissure,…
SAMD9L	Abnormal platelet function, Abnormality of macrophages, Abnormality of neutrophils, Acute myelomonocytic leukemia, Aplasia/Hypoplasia of the cerebellum, Ataxia, Autosomal dominant inheritance, Cerebellar atrophy, Decreased antibody level in blood, Decreased nerve conduction velocity, Dysmetria, Hyperactive deep tendon reflexes, Hyperreflexia, Hypoplastic anemia, Impaired vibration sensation in th…
HYLS1	Abnormal cortical gyration, Abnormal form of the vertebral bodies, Abnormal lung lobation, Abnormality of the hypothalamus-pituitary axis, Abnormality of the pinna, Abnormality of the vagina, Absent septum pellucidum, Accessory spleen, Adrenal gland dysgenesis, Aganglionic megacolon, Agenesis of corpus callosum, Agenesis of the diaphragm, Anteverted nares, Aplasia/Hypoplasia of the corpus callosu…
FBN1	Abnormal echocardiogram, Abnormality of cardiac ventricle, Abnormality of dental morphology, Abnormality of epiphysis morphology, Abnormality of femur morphology, Abnormality of lipid metabolism, Abnormality of the eyebrow, Abnormality of the iris, Abnormality of the sternum, Adducted thumb, Amblyopia, Anteverted nares, Aortic dilatation, Aortic dissection, Aortic regurgitation, Aortic root dilat…
FBN2	Abnormally folded helix, Adducted thumb, Aortic dilatation, Aortic root dilatation, Arachnodactyly, Arthrogryposis multiplex congenita, Atrial septal defect, Autosomal dominant inheritance, Bicuspid aortic valve, Brachycephaly, Calf muscle hypoplasia, Camptodactyly of finger, Congenital kyphoscoliosis, Crumpled ear, Disproportionate tall stature, Distal arthrogryposis, Dolichocephaly, Duodenal at…
JMJD1C	Abnormal lung lobation, Abnormality of dental enamel, Abnormality of the aortic arch, Abnormality of the aortic valve, Abnormality of the pharynx, Abnormality of the pulmonary valve, Abnormality of the thorax, Abnormality of the tonsils, Abnormality of the uterus, Acne, Aganglionic megacolon, Anal atresia, Anxiety, Arachnodactyly, Arrhinencephaly, Arthritis, Asthma, Atelectasis, Atrial septal def…
RSPH9	Abnormal central microtubular pair morphology of respiratory motile cilia, Autosomal recessive inheritance, Bronchiectasis, Chronic rhinitis, Chronic sinusitis, Ciliary dyskinesia, Exercise intolerance, Nonmotile sperm, Recurrent respiratory infections, Short stature,
FKTN	Abnormality of neutrophils, Abnormality of the voice, Agenesis of corpus callosum, Anal atresia, Aplasia/Hypoplasia of the cerebellum, Aplasia/Hypoplasia of the corpus callosum, Areflexia, Atresia of the external auditory canal, Atrial septal defect, Autosomal recessive inheritance, Blindness, Brachycephaly, Buphthalmos, Calf muscle hypertrophy, Camptodactyly of finger, Cataract, Cerebellar cyst,…
FDPS	Porokeratosis, Pruritus, Squamous cell carcinoma,
SEMA3D	Abdominal pain, Adducted thumb, Aganglionic megacolon, Constipation, Diarrhea, Failure to thrive in infancy, Intellectual disability, Intestinal obstruction, Intestinal polyposis, Nausea and vomiting, Neoplasm of the thyroid gland, Sensorineural hearing impairment, Sepsis, Short stature, Weight loss,
FECH	Abnormality of the heme biosynthetic pathway, Autosomal dominant inheritance, Autosomal recessive inheritance, Childhood onset, Cholelithiasis, Cirrhosis, Cutaneous photosensitivity, Decreased liver function, Eczema, Edema, Erythema, Hemolytic anemia, Hepatic failure, Hypertriglyceridemia, Microcytic anemia, Pruritus,
GPC4	Abnormality of the helix, Abnormality of the ribs, Accelerated skeletal maturation, Agenesis of corpus callosum, Anteverted nares, Aplasia/Hypoplasia of the abdominal wall musculature, Atrial septal defect, Autosomal dominant inheritance, Broad foot, Broad thumb, Bundle branch block, Camptodactyly of finger, Cardiomyopathy, Cleft palate, Cleft upper lip, Clinodactyly of the 5th finger, Coarse fac…
ALDH3A2	Abnormal pyramidal signs, Abnormality of dental enamel, Abnormality of retinal pigmentation, Autosomal recessive inheritance, CNS demyelination, Corneal erosion, Dry skin, Dysarthria, Erythema, Generalized hyperpigmentation, Hyperkeratosis, Hypoplasia of dental enamel, Ichthyosis, Inflammatory abnormality of the eye, Intellectual disability, Joint stiffness, Kyphosis, Macular degeneration, Microc…
FGA	Abnormal bleeding, Autosomal dominant inheritance, Autosomal recessive inheritance, Cerebral hemorrhage, Cholestasis, Edema, Epistaxis, Gastrointestinal hemorrhage, Generalized amyloid deposition, Gingival bleeding, Hematuria, Hepatomegaly, Hypertension, Hypofibrinogenemia, Joint swelling, Menometrorrhagia, Nephropathy, Nephrotic syndrome, Proteinuria, Skin rash, Splenic rupture, Splenomegaly, Sp…
FGB	Abnormal bleeding, Autosomal recessive inheritance, Cerebral hemorrhage, Epistaxis, Gastrointestinal hemorrhage, Gingival bleeding, Hypofibrinogenemia, Joint swelling, Menometrorrhagia, Splenic rupture, Spontaneous abortion, Venous thrombosis,
FGD1	Abnormal vertebral segmentation and fusion, Abnormality of cardiovascular system morphology, Anteverted nares, Attention deficit hyperactivity disorder, Brachydactyly, Broad foot, Broad forehead, Broad palm, Broad philtrum, Camptodactyly of finger, Cervical spine hypermobility, Cleft palate, Cleft upper lip, Clinodactyly, Clinodactyly of the 5th finger, Cognitive impairment, Congestive heart fail…
FGF3	Abnormality of the cranial nerves, Anteverted ears, Aplasia of the inner ear, Autosomal recessive inheritance, Conical tooth, Delayed gross motor development, Downslanted palpebral fissures, High-grade hypermetropia, Hypertelorism, Hypodontia, Increased number of teeth, Long face, Microdontia, Micrognathia, Microtia, Microtia, first degree, Pointed chin, Profound sensorineural hearing impairment,…
FGF8	Abnormality of body height, Abnormality of cardiovascular system morphology, Abnormality of color vision, Abnormality of the dentition, Abnormality of the voice, Absence of pubertal development, Absence of secondary sex characteristics, Anosmia, Anterior hypopituitarism, Anxiety, Ataxia, Autosomal dominant inheritance, Bimanual synkinesia, Breast hypoplasia, Camptodactyly, Cleft palate, Congenita…
FGG	Abnormal bleeding, Autosomal recessive inheritance, Cerebral hemorrhage, Epistaxis, Gastrointestinal hemorrhage, Gingival bleeding, Hypofibrinogenemia, Joint swelling, Menometrorrhagia, Splenic rupture, Spontaneous abortion, Venous thrombosis,
FH	Abnormality of the musculature, Agenesis of corpus callosum, Aminoaciduria, Anteverted nares, Autosomal recessive inheritance, Barrett esophagus, Cataract, Cerebral atrophy, Cholestasis, Choroid plexus cyst, Cutaneous leiomyoma, Depressed nasal bridge, Failure to thrive, Frontal bossing, Global developmental delay, Hepatic failure, High palate, Hypertelorism, Hypoplasia of the brainstem, Intellec…
FHL2	Abnormality of neutrophils, Dilated cardiomyopathy, EMG abnormality, Elevated serum creatine phosphokinase, Lipoatrophy, Myopathy, Palmoplantar keratoderma, Sensorineural hearing impairment,
COG2	Decreased liver function, Decreased serum ceruloplasmin, Diffuse cerebral atrophy, Generalized tonic seizures, Global developmental delay, Hepatosplenomegaly, Hypocupremia, Hypoplasia of the corpus callosum, Postnatal microcephaly, Small pituitary gland, Spastic tetraplegia,
CLCA4	Biliary cirrhosis, Decreased antibody level in blood, Exocrine pancreatic insufficiency, Hepatomegaly, Immunodeficiency, Malabsorption, Pulmonary fibrosis, Recurrent respiratory infections,
DOLK	Abnormal isoelectric focusing of serum transferrin, Abnormality of coagulation, Abnormality of neutrophils, Adactyly, Aplasia/Hypoplasia of the nipples, Autosomal recessive inheritance, Cerebral cortical atrophy, Cognitive impairment, Congenital hepatic fibrosis, Death in infancy, Dilated cardiomyopathy, Dry skin, EMG abnormality, Elevated hepatic transaminases, Elevated serum creatine phosphokin…
NTNG1	Abnormality of movement, Abnormality of the antitragus, Abnormality of the fingernails, Abnormality of the metacarpal bones, Aplasia/Hypoplasia of the cerebellum, Camptodactyly of finger, Cerebral cortical atrophy, Clinodactyly of the 5th finger, Developmental regression, EEG abnormality, Fine hair, Gastroesophageal reflux, Hearing impairment, Intellectual disability, Long philtrum, Microcephaly,…
CNKSR2	Intellectual disability,
ZNF365	Abnormal rapid eye movement sleep, Abnormality of vision, Cataplexy, Excessive daytime sleepiness, Excessive daytime somnolence, Hallucinations, Insomnia, Obesity, Slurred speech, Syncope, Transient global amnesia,
CEP164	Abnormality of bone mineral density, Abnormality of retinal pigmentation, Ataxia, Autosomal recessive inheritance, Blindness, Cataract, Cerebellar vermis hypoplasia, Cone-shaped epiphysis, Congenital hepatic fibrosis, Global developmental delay, Hepatic failure, Hypertension, Nephronophthisis, Nystagmus, Obesity, Phenotypic variability, Polydactyly, Premature ovarian insufficiency, Progressive vi…
FOXG1	Abnormality of movement, Abnormality of the antihelix, Abnormality of the antitragus, Abnormality of the fingernails, Abnormality of the metacarpal bones, Absent speech, Agenesis of corpus callosum, Aplasia/Hypoplasia of the cerebellum, Apraxia, Athetosis, Blepharophimosis, Bruxism, Bulbous nose, Camptodactyly of finger, Cerebral cortical atrophy, Chorea, Clinodactyly of the 5th finger, Constipat…
FAN1	Abdominal pain, Abnormal pyramidal signs, Abnormality of creatine metabolism, Agnosia, Amaurosis fugax, Anxiety, Attention deficit hyperactivity disorder, Autosomal recessive inheritance, Basal cell carcinoma, Benign neoplasm of the central nervous system, Cardiac diverticulum, Colon cancer, Constipation, Death in early adulthood, Death in infancy, Depression, Developmental regression, Dysarthria…
ATF6	Abnormal electroretinogram, Achromatopsia, Attenuation of retinal blood vessels, Autosomal recessive inheritance, Blue cone monochromacy, Central scotoma, Dyschromatopsia, Exotropia, Granular macular appearance, Hypermetropia, Hypoplasia of the fovea, Macular atrophy, Nystagmus, Pendular nystagmus, Photophobia, Reduced visual acuity, Retinal pigment epithelial atrophy, Visual impairment,
RAB3GAP1	Abnormal dermatoglyphics, Abnormal localization of kidney, Abnormality of retinal pigmentation, Abnormality of the antihelix, Abnormality of the distal phalanx of finger, Abnormality of the toenails, Abnormality of visual evoked potentials, Agenesis of corpus callosum, Anteverted nares, Aplasia/Hypoplasia of the corpus callosum, Autosomal recessive inheritance, Brachycephaly, Cataract, Cerebellar…
RAB18	Abnormal localization of kidney, Abnormality of retinal pigmentation, Abnormality of visual evoked potentials, Ankle clonus, Anteverted nares, Aplasia/Hypoplasia of the corpus callosum, Autosomal recessive inheritance, Blepharophimosis, Brachycephaly, Cataract, Cerebellar vermis hypoplasia, Cerebral cortical atrophy, Clinodactyly of the 5th finger, Clitoral hypoplasia, Congenital cataract, Cortic…
FOXF1	Abnormal lung lobation, Abnormality of the pulmonary veins, Abnormality of the vertebrae, Absent gallbladder, Aganglionic megacolon, Anal atresia, Annular pancreas, Aortic valve stenosis, Asplenia, Atrial septal defect, Atrioventricular canal defect, Autosomal dominant inheritance, Autosomal recessive inheritance, Bicuspid aortic valve, Duodenal atresia, Duodenal stenosis, Hydronephrosis, Hydrour…
DKK1	Bone pain, Gait disturbance, Kyphosis, Osteoporosis, Recurrent fractures, Vertebral compression fractures,
TRIM32	Abnormal electroretinogram, Abnormality of the kidney, Areflexia, Autosomal recessive inheritance, Calf muscle pseudohypertrophy, Centrally nucleated skeletal muscle fibers, Cryptorchidism, Downslanted palpebral fissures, EMG abnormality, EMG: myopathic abnormalities, Elevated serum creatine phosphokinase, Exercise-induced myalgia, Facial palsy, Finger syndactyly, Generalized hirsutism, Gowers si…
FOXC1	Abnormal iris vasculature, Abnormality of cardiovascular system morphology, Abnormality of the anterior chamber, Abnormality of the hypothalamus-pituitary axis, Anal stenosis, Aniridia, Aplasia/Hypoplasia of the iris, Aplasia/Hypoplasia of the macula, Atrial septal defect, Autosomal dominant inheritance, Cataract, Cerebellar vermis hypoplasia, Concave nasal ridge, Depressed nasal bridge, Ectopia …
FOXI1	Abnormality of metabolism/homeostasis, Ataxia, Autosomal recessive inheritance, Cochlear malformation, Compensated hypothyroidism, Congenital sensorineural hearing impairment, Enlarged vestibular aqueduct, Goiter, Hyperparathyroidism, Hypoplasia of the cochlea, Hypothyroidism, Incomplete partition of the cochlea type II, Intellectual disability, Nephropathy, Neurological speech impairment, Respir…
CEP152	Abnormal cortical bone morphology, Abnormal cortical gyration, Abnormality of dental enamel, Absent earlobe, Agenesis of corpus callosum, Aggressive behavior, Autosomal recessive inheritance, Bimanual synkinesia, Cachexia, Clinodactyly of the 5th finger, Cognitive impairment, Cone-shaped epiphysis, Convex nasal ridge, Cortical gyral simplification, Craniosynostosis, Delayed skeletal maturation, D…
RIMS1	Abnormality of color vision, Abnormality of retinal pigmentation, Autosomal dominant inheritance, Bull's eye maculopathy, Cone/cone-rod dystrophy, Nyctalopia, Photophobia, Retinal flecks, Visual impairment,
FGFR3	2261, Abnormal form of the vertebral bodies, Abnormality of cardiovascular system morphology, Abnormality of femur morphology, Abnormality of lower limb joint, Abnormality of metabolism/homeostasis, Abnormality of neuronal migration, Abnormality of pelvic girdle bone morphology, Abnormality of the antihelix, Abnormality of the cervical spine, Abnormality of the clavicle, Abnormality of the elbow,…
FGFR2	2-3 toe syndactyly	2263, Abnormal facial shape, Abnormal form of the vertebral bodies, Abnormal heart morphology, Abnormal morphology of the limbic system, Abnormal renal morphology, Abnormality of cardiovascular system morphology, Abnormality of fibula morphology, Abnormality of pelvic girdle bone morphology, Abnormality of the antihelix, Abnormality of the cervical spine, Abnormality of the nail, Abnormality of t…
LRP4	4038, Abnormal cortical bone morphology, Abnormality of the nose, Autosomal dominant inheritance, Autosomal recessive inheritance, Congenital onset, Craniofacial hyperostosis, Curved distal phalanges of the hand, Cutaneous finger syndactyly, Diaphyseal thickening, Difficulty walking, Downslanted palpebral fissures, Facial palsy, Feeding difficulties, Fingernail dysplasia, Frontal bossing, Hearing…
SOST	50964, Abnormal cortical bone morphology, Abnormality of pelvic girdle bone morphology, Abnormality of the clavicle, Abnormality of the nose, Abnormality of the ribs, Autosomal dominant inheritance, Autosomal recessive inheritance, Broad clavicles, Broad ribs, Choanal stenosis, Coarse facial features, Cognitive impairment, Concave nasal ridge, Conductive hearing impairment, Constriction of periph…
WDPCP	51057, Abnormal electroretinogram, Accessory spleen, Anencephaly, Anophthalmia, Aplasia/Hypoplasia of the corpus callosum, Aplasia/Hypoplasia of the iris, Aplasia/Hypoplasia of the tongue, Asplenia, Autosomal recessive inheritance, Benign neoplasm of the central nervous system, Bowing of the long bones, Broad hallux, Cataract, Chorioretinal abnormality, Cleft palate, Coarctation of aorta, Complet…
PITX1	5307, Abnormality of the carpal bones, Abnormality of the distal phalanx of finger, Abnormality of the fingernails, Abnormality of the humerus, Abnormality of the ulna, Aplasia/Hypoplasia of the radius, Autosomal dominant inheritance, Brachydactyly, Clinodactyly of the 5th finger, Elbow dislocation, Elbow flexion contracture, Foot polydactyly, Incomplete penetrance, Joint contracture of the 5th f…
FGF10	Absence of Stensen duct, Absent lacrimal punctum, Absent proximal phalanx of thumb, Absent radius, Alacrima, Aplasia of the parotid gland, Autosomal dominant inheritance, Bilateral triphalangeal thumbs, Broad forehead, Broad hallux, Carious teeth, Clinodactyly of the 5th finger, Conical incisor, Corneal perforation, Coronal hypospadias, Cupped ear, Dacryocystitis, Delayed eruption of primary teet…
NECTIN4	Conical tooth, Cutaneous finger syndactyly, Ectodermal dysplasia, Hypoplasia of dental enamel, Palmar hyperkeratosis, Pili torti, Small nail, Sparse and thin eyebrow, Sparse eyelashes, Sparse scalp hair,
FGFR1	2260, Abnormal bone ossification, Abnormal form of the vertebral bodies, Abnormality of body height, Abnormality of cardiovascular system morphology, Abnormality of color vision, Abnormality of the anterior chamber, Abnormality of the clavicle, Abnormality of the dentition, Abnormality of the nasopharynx, Abnormality of the voice, Absence of pubertal development, Absence of secondary sex characte…
CLCF1	23529, Abnormality of the foot, Anteverted nares, Autosomal recessive inheritance, Camptodactyly of finger, Clinodactyly, Cognitive impairment, Cubitus valgus, Death in infancy, Facial palsy, Feeding difficulties, Feeding difficulties in infancy, Full cheeks, High palate, Hyperhidrosis, Hypertonia, Hypohidrosis, Kyphosis, Large face, Limitation of joint mobility, Limited elbow extension, Long phi…
SALL1	2-4 finger syndactyly, 3-4 finger syndactyly, 3-4 toe syndactyly	6299, Abnormality of the pulmonary valve, Abnormality of the ribs, Abnormality of the tragus, Abnormality of the uterus, Abnormality of the vertebrae, Abnormality of vision, Agenesis of corpus callosum, Anal atresia, Anal stenosis, Anteriorly placed anus, Aplasia/Hypoplasia of the 3rd toe, Arnold-Chiari malformation, Atrial septal defect, Autosomal dominant inheritance, Bifid scrotum, Bifid uteru…
NIPBL	25836, Abnormality of the umbilicus, Abnormality of the uterus, Abnormally low-pitched voice, Anteverted nares, Anxiety, Aplasia/Hypoplasia of the cerebellum, Astigmatism, Atresia of the external auditory canal, Atrial septal defect, Attention deficit hyperactivity disorder, Autism, Autosomal dominant inheritance, Behavioral abnormality, Bilateral single transverse palmar creases, Blepharitis, Br…
KCTD1	284252, 3-4 finger cutaneous syndactyly, Abnormality of the antihelix, Abnormality of the endocrine system, Abnormality of the fingernails, Abnormality of the scalp, Abnormality of the skin, Abnormality of the thorax, Agenesis of permanent teeth, Anteverted nares, Aplasia/Hypoplasia of the nipples, Autosomal dominant inheritance, Blepharophimosis, Breast aplasia, Cataract, Cleft eyelid, Congenita…
HOXD13	2nd-5th toe middle phalangeal hypoplasia, 3-4 finger syndactyly, 3-4 toe syndactyly	3239, 4-5 toe syndactyly, 6 metacarpals, Abnormality of female internal genitalia, Abnormality of the cardiac septa, Abnormality of the gallbladder, Abnormality of the intervertebral disk, Abnormality of the nasopharynx, Abnormality of the pancreas, Abnormality of the ribs, Abnormality of the sacrum, Abnormality of the sternum, Abnormality of the vertebrae, Absent distal interphalangeal creases, …
BHLHA9	3-4 finger syndactyly	727857, Aplasia/Hypoplasia of the hallux, Aplasia/Hypoplasia of the middle phalanges of the hand, Aplasia/Hypoplasia of the middle phalanx of the 2nd finger, Aplasia/Hypoplasia of the middle phalanx of the 5th finger, Aplasia/Hypoplasia of the thumb, Aplasia/Hypoplasia of the tibia, Aplasia/Hypoplasia of the ulna, Autosomal recessive inheritance, Brachydactyly, Clinodactyly of the 5th finger, Fem…
RBPJ	3516, Abnormality of the metacarpal bones, Abnormality of the pulmonary valve, Absent fingernail, Absent hand, Absent toe, Alopecia, Aplasia cutis congenita, Aplastic/hypoplastic toenail, Arteriovenous malformation, Ascites, Autosomal dominant inheritance, Blepharophimosis, Brachydactyly, Calvarial skull defect, Cataract, Cirrhosis, Congenital hepatic fibrosis, Cutis marmorata, EEG abnormality, E…
SMAD4	4089, Abdominal pain, Abnormality of the cardiac septa, Abnormality of the voice, Amblyopia, Anemia, Aortic dilatation, Aortic valve stenosis, Ataxia, Autism, Autosomal dominant inheritance, Blepharophimosis, Brachydactyly, Broad ribs, Camptodactyly, Cavernous hemangioma, Cerebral arteriovenous malformation, Cerebral hemorrhage, Cholecystitis, Cholelithiasis, Cirrhosis, Clinodactyly, Clubbing, Co…
MEIS2	4212, Abnormality of the dentition, Acne, Atrial septal defect, Autism, Autosomal dominant inheritance, Biparietal narrowing, Broad hallux, Cleft palate, Cleft upper lip, Convex nasal ridge, Deeply set eye, Delayed speech and language development, Global developmental delay, Immunodeficiency, Inguinal hernia, Intellectual disability, Kyphosis, Laryngomalacia, Long face, Long philtrum, Low-set ear…
MYCN	4-5 toe syndactyly	4613, Accessory spleen, Annular pancreas, Anteverted nares, Aplasia/Hypoplasia of the middle phalanx of the 2nd finger, Aplasia/Hypoplasia of the middle phalanx of the 5th finger, Asplenia, Autosomal dominant inheritance, Blepharophimosis, Decreased fetal movement, Depressed nasal tip, Duodenal atresia, Elevated urinary catecholamines, Epicanthus, Esophageal atresia, Everted lower lip vermilion, …
TBX15	4-5 toe syndactyly	6913, Abnormal facial shape, Abnormality of the joint spaces of the elbow, Abnormality of the pinna, Abnormality of the skull base, Absent proximal finger flexion creases, Alveolar ridge overgrowth, Ambiguous genitalia, female, Ambiguous genitalia, male, Anterior rounding of vertebral bodies, Autosomal recessive inheritance, Bell-shaped thorax, Blepharophimosis, Brachydactyly, Camptodactyly, Clef…
BCOR	54880, Abnormal palmar dermatoglyphics, Abnormality of cardiovascular system morphology, Abnormality of dental morphology, Abnormality of the cardiac septa, Abnormality of the clavicle, Abnormality of the pinna, Abnormality of the shoulder, Adrenal insufficiency, Aganglionic megacolon, Agenesis of maxillary lateral incisor, Aggressive behavior, Anal atresia, Ankyloblepharon, Anophthalmia, Aortic …
BMP2	650, Aplasia/Hypoplasia of the middle phalanges of the toes, Aplasia/Hypoplasia of the middle phalanx of the 2nd finger, Aplasia/Hypoplasia of the middle phalanx of the 5th finger, Atrial septal defect, Autosomal dominant inheritance, Bracket epiphysis of the middle phalanx of the 2nd finger, Bracket epiphysis of the middle phalanx of the 5th finger, Broad hallux, Broad hallux phalanx, Broad thum…
BMPR1B	658, Abnormality of epiphysis morphology, Abnormality of the fingernails, Abnormality of the hip bone, Abnormality of the radius, Abnormality of the thumb, Abnormality of the ulna, Abnormality of tibia morphology, Aplasia of the middle phalanges of the toes, Aplasia of the proximal phalanges of the hand, Aplasia/Hypoplasia involving the metacarpal bones, Aplasia/Hypoplasia of the 1st metacarpal, …
SOX5	6660, Abnormality of brain morphology, Abnormality of the genital system, Aggressive behavior, Anxiety, Attention deficit hyperactivity disorder, Autosomal dominant inheritance, Butterfly vertebrae, Delayed speech and language development, Dental crowding, Exaggerated median tongue furrow, Exotropia, Feeding difficulties, Frontal bossing, Gastroesophageal reflux, Global developmental delay, Hyper…
GDF5	8200, Abnormal finger flexion creases, Abnormality of epiphysis morphology, Abnormality of the ankles, Abnormality of the fingernails, Abnormality of the hip bone, Abnormality of the radius, Abnormality of the thumb, Abnormality of the ulna, Abnormality of tibia morphology, Abnormally shaped carpal bones, Absent toe, Acromesomelia, Aplasia of the middle phalanges of the toes, Aplasia/Hypoplasia i…
SHANK3	85358, Abnormality of the dentition, Abnormality of the periventricular white matter, Accelerated skeletal maturation, Agenesis of corpus callosum, Aggressive behavior, Arachnoid cyst, Autism, Autistic behavior, Broad-based gait, Bruxism, Bulbous nose, Cellulitis, Cerebellar cortical atrophy, Clinodactyly of the 5th finger, Concave nasal ridge, Cortical visual impairment, Deeply set eye, Delayed …
TP63	8626, Abnormality of dental enamel, Abnormality of dental morphology, Abnormality of the anus, Abnormality of the clitoris, Abnormality of the middle ear, Abnormality of the nasopharynx, Abnormality of the nervous system, Abnormality of the voice, Absence of Stensen duct, Absent eyelashes, Absent hand, Absent lacrimal punctum, Absent nipple, Adermatoglyphia, Alopecia, Alopecia of scalp, Anhidrosi…
NOG	9241, Abnormality of the ankles, Abnormality of the vertebrae, Absent distal interphalangeal creases, Absent distal phalanges, Absent fingernail, Absent phalangeal crease, Anonychia, Aplasia/Hypoplasia of the distal phalanges of the hand, Aplasia/Hypoplasia of the distal phalanges of the toes, Aplasia/Hypoplasia of the middle phalanges of the hand, Aplasia/Hypoplasia of the middle phalanges of th…
SLC12A6	9990, Abnormality of retinal pigmentation, Agenesis of corpus callosum, Aqueductal stenosis, Areflexia, Autosomal recessive inheritance, Axonal degeneration/regeneration, Brachycephaly, Craniosynostosis, Decreased motor nerve conduction velocity, Decreased sensory nerve conduction velocity, EEG abnormality, EMG: chronic denervation signs, Facial asymmetry, Facial diplegia, Flexion contracture, Ge…
COL4A3BP	Anteverted nares, Autosomal dominant inheritance, Bilateral ptosis, Broad-based gait, Bruxism, Coarse hair, Cortical visual impairment, Curly hair, Drooling, Epicanthus, Generalized tonic-clonic seizures, Global developmental delay, Hearing impairment, Intellectual disability, Muscular hypotonia of the trunk, Myopathic facies, Oligohydramnios, Postnatal microcephaly, Short foot, Smooth philtrum, …
PIGY	Anteverted nares, Autosomal recessive inheritance, Congenital cataract, Congenital onset, Deeply set eye, Depressed nasal bridge, Developmental regression, EEG with multifocal slow activity, Echogenic fetal bowel, Elbow flexion contracture, Elevated alkaline phosphatase, Elevated serum creatine phosphokinase, Global developmental delay, Growth delay, Hip contracture, Hip dysplasia, Inguinal herni…
DDX11	Autosomal recessive inheritance, Cupped ear, Cutis marmorata, Epicanthus, Global developmental delay, Hearing impairment, High palate, Hypoplasia of the cochlea, Intellectual disability, Intrauterine growth retardation, Microcephaly, Muscular hypotonia, Optic nerve coloboma, Single transverse palmar crease, Sloping forehead, Small face, Tetralogy of Fallot, Ventricular septal defect, Wide mouth,
FOXE3	Abnormality of the iris, Abnormality of the sternum, Abnormality of vision, Aniridia, Anterior segment dysgenesis, Anterior segment of eye aplasia, Aortic regurgitation, Arachnodactyly, Ascending aortic dissection, Autosomal dominant inheritance, Autosomal recessive inheritance, Bicuspid aortic valve, Bruising susceptibility, Cardiomegaly, Carotid artery dilatation, Chest pain, Congenital primary…
SNRNP200	Abnormal electroretinogram, Abnormality of retinal pigmentation, Abnormality of the retinal vasculature, Abnormality of the testis, Anteverted nares, Attenuation of retinal blood vessels, Atypical scarring of skin, Autosomal dominant inheritance, Blindness, Bone spicule pigmentation of the retina, Cataract, Conductive hearing impairment, Glaucoma, Hyperinsulinemia, Hyperreflexia, Hypogonadism, Hy…
UNC13A	Agitation, Amyotrophic lateral sclerosis, Anxiety, Depression, Dyspnea, Emotional lability, Fatigable weakness of respiratory muscles, Fatigable weakness of swallowing muscles, Fatigue, Generalized muscle weakness, Laryngeal obstruction, Muscle cramps, Nausea and vomiting, Neurodegeneration, Pain, Paralysis, Respiratory failure, Skeletal muscle atrophy, Spasticity, Xerostomia,
FOXC2	Abnormality of the musculature, Abnormality of the pulmonary vasculature, Arrhythmia, Autosomal dominant inheritance, Cataract, Cleft palate, Cleft upper lip, Conjunctivitis, Corneal erosion, Corneal ulceration, Diabetes mellitus, Distichiasis, Ectropion, Fibrosarcoma, Glomerulopathy, Lymphedema, Muscle weakness, Patent ductus arteriosus, Photophobia, Predominantly lower limb lymphedema, Proteinu…
FOXE1	Abnormal hair quantity, Abnormality of neck blood vessel, Autosomal recessive inheritance, Bifid epiglottis, Bone pain, Choanal atresia, Chronic lung disease, Chronic noninfectious lymphadenopathy, Cleft palate, Colon cancer, Congenital hypothyroidism, Follicular thyroid carcinoma, Intellectual disability, Neoplasm of head and neck, Nodular goiter, Papillary renal cell carcinoma, Papillary thyroi…
ZNF423	Abnormality of cardiovascular system morphology, Abnormality of neuronal migration, Abnormality of the hypothalamus-pituitary axis, Aganglionic megacolon, Anteverted nares, Aplasia/Hypoplasia of the corpus callosum, Apnea, Ataxia, Autistic behavior, Autosomal dominant inheritance, Autosomal recessive inheritance, Biparietal narrowing, Blindness, Cerebellar vermis hypoplasia, Chorioretinal colobom…
TTLL5	Abnormality of color vision, Abnormality of retinal pigmentation, Autosomal recessive inheritance, Cone/cone-rod dystrophy, Nyctalopia, Photophobia, Visual impairment,
IQSEC2	Autism, Delayed speech and language development, EEG with centrotemporal focal spike waves, Hoarse voice, Intellectual disability, Nasal speech, Obesity, Pes cavus, Pes planus, Precocious puberty, Seizures, Toe syndactyly, X-linked recessive inheritance,
PLXND1	Abnormality of the sense of smell, Abnormality of the ulna, Abnormality of the voice, Absent hand, Aplasia of the pectoralis major muscle, Aplasia/Hypoplasia involving the metacarpal bones, Aplasia/Hypoplasia of the radius, Aplasia/Hypoplasia of the thumb, Aplasia/Hypoplasia of the tongue, Arthrogryposis multiplex congenita, Autism, Blepharitis, Brachydactyly, Breast aplasia, Cleft palate, Clinod…
FLI1	Abnormal form of the vertebral bodies, Abnormality of the cardiovascular system, Abnormality of the palate, Agenesis of corpus callosum, Annular pancreas, Anteverted nares, Aortic valve stenosis, Aplasia/Hypoplasia of the earlobes, Aplasia/Hypoplasia of the eyebrow, Attention deficit hyperactivity disorder, Bipolar affective disorder, Bone marrow hypocellularity, Broad columella, Broad hallux pha…
PHF8	Broad nasal tip, Cleft upper lip, Cryptorchidism, Decreased testicular size, Intellectual disability, Intellectual disability, mild, Large hands, Long face, Low posterior hairline, Preaxial hand polydactyly, Scoliosis, Synophrys,
FLII	Abnormal form of the vertebral bodies, Abnormal localization of kidney, Abnormality of cardiovascular system morphology, Abnormality of the tracheobronchial system, Abnormality of the ureter, Anteverted nares, Anxiety, Aplasia/Hypoplasia of the corpus callosum, Attention deficit hyperactivity disorder, Brachycephaly, Brachydactyly, Broad forehead, Chronic otitis media, Cleft palate, Cleft upper l…
ANKLE2	Abnormal cortical bone morphology, Adducted thumb, Agenesis of corpus callosum, Cortical gyral simplification, Cryptorchidism, Decreased body weight, Glaucoma, Global developmental delay, Heterotopia, Hyperreflexia, Hypoplasia of the frontal lobes, Intellectual disability, severe, Knee flexion contracture, Microcephaly, Micrognathia, Open mouth, Pachygyria, Ptosis, Seizures, Short stature, Slopin…
FLNA	Abdominal distention, Abnormal bleeding, Abnormal facial shape, Abnormal foot bone ossification, Abnormal form of the vertebral bodies, Abnormal hand bone ossification, Abnormal vertebral segmentation and fusion, Abnormality of dental morphology, Abnormality of metabolism/homeostasis, Abnormality of neuronal migration, Abnormality of oral frenula, Abnormality of skin pigmentation, Abnormality of …
SLC35D1	Abnormality of the fingernails, Accelerated skeletal maturation, Advanced ossification of carpal bones, Advanced tarsal ossification, Anterior rib cupping, Autosomal recessive inheritance, Brachydactyly, Cleft palate, Cryptorchidism, Diaphyseal thickening, Disproportionate short-limb short stature, Dolichocephaly, Dumbbell-shaped long bone, Fibular hypoplasia, Flat acetabular roof, Hypoplastic il…
PMPCA	Abnormality of the retinal vasculature, Ataxia, Autosomal recessive inheritance, Behavioral abnormality, Cataract, Cerebellar hypoplasia, Delayed speech and language development, Dysarthria, Dysmetria, Gait disturbance, Generalized hypopigmentation, Global developmental delay, Hyperreflexia, Hyporeflexia, Incoordination, Infantile onset, Intellectual disability, Malabsorption, Muscular hypotonia,…
VPS13A	Abdominal pain, Abnormal bleeding, Abnormal urinary color, Abnormality of the foot, Abnormality of the thyroid gland, Abnormality of vision, Acanthocytosis, Acute hepatic failure, Aggressive behavior, Anxiety, Areflexia, Ascites, Ataxia, Attention deficit hyperactivity disorder, Autosomal recessive inheritance, Cataract, Caudate atrophy, Cerebral cortical atrophy, Chorea, Death in early adulthood…
KIAA0556	Abnormal form of the vertebral bodies, Abnormality of the hypothalamus-pituitary axis, Aganglionic megacolon, Anteverted nares, Aplasia/Hypoplasia of the corpus callosum, Apnea, Ataxia, Autosomal recessive inheritance, Biparietal narrowing, Central hypothyroidism, Cerebellar vermis hypoplasia, Encephalocele, Episodic tachypnea, Feeding difficulties in infancy, Foot polydactyly, Frontal bossing, G…
SATB2	Aggressive behavior, Anteverted nares, Anxiety, Arachnodactyly, Attention deficit hyperactivity disorder, Autism, Autosomal dominant inheritance, Brachycephaly, Broad hallux phalanx, Broad thumb, Broad-based gait, Bulbous nose, Camptodactyly, Cleft palate, Clinodactyly of the 5th finger, Conical tooth, Conspicuously happy disposition, Convex nasal ridge, Decreased testicular size, Delayed speech …
FMR1	Abnormal head movements, Abnormality of brainstem morphology, Abnormality of metabolism/homeostasis, Adult onset, Anxiety, Attention deficit hyperactivity disorder, Autism, Bowel incontinence, Bradykinesia, Bulbous nose, Cerebellar atrophy, Cerebral cortical atrophy, Chronic otitis media, Coarse facial features, Congenital macroorchidism, Cryptorchidism, Decreased testicular size, Deeply set eye,…
RPGRIP1L	Abnormality of cardiovascular system morphology, Abnormality of neuronal migration, Abnormality of the hypothalamus-pituitary axis, Abnormality of the urinary system, Accessory spleen, Aganglionic megacolon, Agenesis of corpus callosum, Anencephaly, Anophthalmia, Anteverted nares, Aplasia/Hypoplasia of the cerebellum, Aplasia/Hypoplasia of the corpus callosum, Aplasia/Hypoplasia of the iris, Apla…
SYNE1	Adult onset, Ataxia, Autosomal dominant inheritance, Autosomal recessive inheritance, Cerebellar atrophy, Childhood onset, Dysarthria, Dysmetria, Elevated serum creatine phosphokinase, Gait ataxia, Left ventricular septal hypertrophy, Limb ataxia, Muscular dystrophy, Neck muscle weakness, Nystagmus, Phenotypic variability, Proximal amyotrophy, Proximal muscle weakness, Slow progression,
SMCHD1	Abnormality of cardiovascular system morphology, Abnormality of the eyelashes, Abnormality of the retinal vasculature, Aplasia of the nose, Beevor's sign, Choanal atresia, Digenic inheritance, EMG abnormality, Elevated serum creatine phosphokinase, Facial palsy, Foot dorsiflexor weakness, Hearing impairment, Hyperlordosis, Hypogonadism, Hyposmia, Mask-like facies, Microphthalmia, Palpebral edema,…
FN1	Autosomal dominant inheritance, Cerebral hemorrhage, Edema of the lower limbs, Generalized distal tubular acidosis, Glomerulopathy, Hypertension, Hypoalbuminemia, Mesangial abnormality, Microscopic hematuria, Nephrotic syndrome, Proteinuria, Renal cell carcinoma, Renal insufficiency, Slow progression, Stage 5 chronic kidney disease,
OBSL1	Abnormality of dental enamel, Abnormality of the cerebral vasculature, Abnormality of the elbow, Abnormality of the metaphysis, Anteverted nares, Autosomal recessive inheritance, Broad forehead, Bulbous nose, Clinodactyly of the 5th finger, Congenital hip dislocation, Decreased fertility, Delayed eruption of teeth, Delayed skeletal maturation, Dolichocephaly, Enlarged thorax, Everted lower lip ve…
SPECC1L	Abnormality of the helix, Abnormality of the kidney, Abnormality of the skeletal system, Abnormality of the ureter, Absent gallbladder, Advanced eruption of teeth, Agenesis of corpus callosum, Anal atresia, Anal stenosis, Aplasia/Hypoplasia of the cerebellar vermis, Arrhythmia, Aspiration, Atrial septal defect, Autosomal dominant inheritance, Autosomal recessive inheritance, Bifid scrotum, Bifid …
DICER1	Abnormality of metabolism/homeostasis, Alveolar rhabdomyosarcoma, Autosomal dominant inheritance, Basal cell carcinoma, Cerebellar medulloblastoma, Colorectal polyposis, Embryonal rhabdomyosarcoma, Euthyroid multinodular goiter, Familial predisposition, Medulloblastoma, Medulloepithelioma, Multinodular goiter, Ovarian neoplasm, Papillary thyroid carcinoma, Pilomatrixoma, Pleuropulmonary blastoma,…
ZFPM2	Abnormal nasal morphology, Abnormal sex determination, Abnormality of cardiovascular system morphology, Abnormality of the labia, Abnormality of the scrotum, Absence of secondary sex characteristics, Adrenal insufficiency, Ambiguous genitalia, Autistic behavior, Autosomal dominant inheritance, Azoospermia, Brachydactyly, Broad forehead, Clinodactyly of the 5th finger, Clitoral hypertrophy, Congen…	XY karyotype, Fused labia minora, Gonadal dysgenesis, Gynecomastia, Hypergonadotropic hypogonadism, Hypoplasia of the vagina, Hypospadias, Intrauterine growth retardation, Male infertility, Micropenis, Nephroblastoma, Nephrotic syndrome, Osteoporosis, Ovarian gonadoblastoma, Preauricular pit, Primary amenorrhea, Primary gonadal insufficiency, Proptosis, Sex reversal, Sparse axillary hair, Sparse …
CRB1	Abnormal electroretinogram, Abnormality of neuronal migration, Abnormality of retinal pigmentation, Abnormality of the optic disc, Abnormality of the retinal vasculature, Abnormality of the testis, Anteverted nares, Aplasia/Hypoplasia of the cerebellar vermis, Atypical scarring of skin, Autosomal recessive inheritance, Blindness, Bone spicule pigmentation of the retina, Cataract, Conductive heari…
GRIP1	Abnormal cortical gyration, Abnormal hair pattern, Abnormal heart morphology, Abnormal lung lobation, Abnormality of cardiovascular system morphology, Abnormality of the anus, Abnormality of the pinna, Abnormality of the small intestine, Abnormality of the thymus, Abnormality of the umbilicus, Absent eyebrow, Absent eyelashes, Ambiguous genitalia, Anal atresia, Anal stenosis, Anophthalmia, Aplasi…
GPR161	Adrenal hypoplasia, Cryptorchidism, Death in infancy, Delayed puberty, Diabetes insipidus, Ectopic posterior pituitary, Failure to thrive, Global developmental delay, Hypoglycemia, Hypoplasia of penis, Hypothyroidism, Intellectual disability, Primary amenorrhea, Seizures, Septo-optic dysplasia, Short stature,
TARDBP	Agitation, Amyotrophic lateral sclerosis, Anxiety, Apathy, Autosomal dominant inheritance, Babinski sign, Depression, Disinhibition, Dysarthria, Dysphagia, Dyspnea, Emotional lability, Fatigable weakness of respiratory muscles, Fatigable weakness of swallowing muscles, Fatigue, Generalized muscle weakness, Laryngeal obstruction, Muscle cramps, Nausea and vomiting, Neurodegeneration, Pain, Paralys…
SLC35A3	Absence seizures, Arthrogryposis multiplex congenita, Autistic behavior, Autosomal recessive inheritance, Camptodactyly of finger, Global developmental delay, Hammertoe, Hip dislocation, Hip dysplasia, Intellectual disability, Intellectual disability, mild, Intellectual disability, moderate, Intellectual disability, severe, Knee dislocation, Microcephaly, Microretrognathia, Muscular hypotonia, Sc…
SF3B1	Abnormal visual accommodation, Abnormality of refraction, Choroidal melanoma, Ciliary body melanoma, Increased intraocular pressure, Inferior lens subluxation, Inflammatory abnormality of the eye, Iris melanoma, Metamorphopsia, Mydriasis, Myelodysplasia, Ocular pain, Photopsia, Retinal detachment, Somatic mutation, Visual loss, Vitreous hemorrhage, Zonular cataract,
ABCA5	Ataxia, Coarse facial features, Cognitive impairment, Delayed eruption of teeth, EEG abnormality, Generalized hirsutism, Gingival fibromatosis, Gingival overgrowth, Seizures, Synophrys, Thick eyebrow,
TGDS	Abnormality of epiphysis morphology, Abnormality of the pinna, Atrial septal defect, Autosomal recessive inheritance, Camptodactyly, Camptodactyly of finger, Chronic otitis media, Cleft palate, Cleft upper lip, Clinodactyly of the 5th finger, Coarctation of aorta, Cryptorchidism, Cystic hygroma, Dextrocardia, Failure to thrive, Full cheeks, Global developmental delay, Glossoptosis, High palate, H…
TNFRSF13B	Abnormality of cells of the lymphoid lineage, Anal atresia, Arthralgia, Autoimmune thrombocytopenia, Autoimmunity, Autosomal dominant inheritance, Autosomal recessive inheritance, Brachycephaly, Bronchiectasis, Chronic otitis media, Conjunctivitis, Decreased antibody level in blood, Diarrhea, Elevated hepatic transaminases, Emphysema, Failure to thrive in infancy, Gastrointestinal stroma tumor, H…
KAT6B	Abnormal bleeding, Abnormal dermatoglyphics, Abnormal hair quantity, Abnormal platelet function, Abnormality of coagulation, Abnormality of the pulmonary valve, Abnormality of the spleen, Agenesis of corpus callosum, Aplasia of the semicircular canal, Aplasia/Hypoplasia of the abdominal wall musculature, Apnea, Arrhythmia, Arthrogryposis multiplex congenita, Atrial septal defect, Autosomal domina…
FOS	Abnormality of skin pigmentation, Abnormality of the oral cavity, Acanthosis nigricans, Accelerated skeletal maturation, Amenorrhea, Bone cyst, Broad foot, Cirrhosis, Diabetes mellitus, Generalized hirsutism, Glomerulopathy, Growth hormone excess, Hepatic failure, Hepatic steatosis, Hepatomegaly, Hyperhidrosis, Hyperinsulinemia, Hypertriglyceridemia, Hypertrophic cardiomyopathy, Immunodeficiency,…
TNPO3	Abdominal distention, Abnormality of lipid metabolism, Abnormality of the intrahepatic bile duct, Abnormality of the thyroid gland, Antinuclear antibody positivity, Ascites, Biliary cirrhosis, Celiac disease, Cirrhosis, Conjugated hyperbilirubinemia, Dermatographic urticaria, Elevated alkaline phosphatase, Excessive daytime somnolence, Fatigue, Gastrointestinal inflammation, Hepatic failure, Hepa…
PIGN	Abnormality of the aortic arch, Abnormality of the cardiac septa, Aganglionic megacolon, Agenesis of corpus callosum, Amblyopia, Anal atresia, Anal stenosis, Anteverted nares, Aplasia/Hypoplasia of the nipples, Atrial septal defect, Autosomal recessive inheritance, Bicornuate uterus, Broad forehead, Cerebellar atrophy, Cerebral cortical atrophy, Choreoathetosis, Cleft palate, Clinodactyly of the …
ARL2BP	Abnormal electroretinogram, Abnormality of retinal pigmentation, Abnormality of the retinal vasculature, Abnormality of the testis, Anteverted nares, Atypical scarring of skin, Autosomal recessive inheritance, Blindness, Cataract, Conductive hearing impairment, Glaucoma, Hyperinsulinemia, Hyperreflexia, Hypogonadism, Hypoplasia of penis, Intellectual disability, Keratoconus, Nystagmus, Obesity, O…
LEMD3	Abnormal cortical bone morphology, Abnormality of epiphysis morphology, Abnormality of the aorta, Abnormality of the dentition, Abnormality of the metaphysis, Abnormality of the nares, Abnormality of the spleen, Arnold-Chiari malformation, Arthralgia, Arthritis, Atypical scarring of skin, Autosomal dominant inheritance, Bone pain, Clinodactyly of the 5th finger, Complete duplication of the distal…
AMACR	Abnormality of the coagulation cascade, Ataxia, Autosomal recessive inheritance, Bilateral single transverse palmar creases, Biliary tract abnormality, Cholestasis, Cirrhosis, Depression, Elevated hepatic transaminases, Encephalopathy, Epicanthus, Failure to thrive, Fat malabsorption, Frontal bossing, Giant cell hepatitis, Hepatic failure, Hepatomegaly, Hyperbilirubinemia, Hypergonadotropic hypog…
KCNE5	Abnormality of the aortic valve, Abnormality of the hair, Abnormality of the metaphysis, Anteverted nares, Depressed nasal bridge, Downslanted palpebral fissures, Elliptocytosis, Glomerulopathy, Hearing impairment, Increased number of teeth, Intellectual disability, severe, Malar flattening, Microscopic hematuria, Muscular hypotonia, Myopia, Patent ductus arteriosus, Proteinuria, Renal insufficie…
LRRC6	Absent inner and outer dynein arms, Autosomal recessive inheritance, Bronchiectasis, Chronic bronchitis, Ciliary dyskinesia, Immotile cilia, Nasal polyposis, Recurrent otitis media, Recurrent respiratory infections, Recurrent sinusitis, Respiratory insufficiency due to defective ciliary clearance, Rhinitis, Situs inversus totalis,
SHPK	Abnormal CNS myelination, Abnormality of the renal tubule, Arthrogryposis multiplex congenita, Breech presentation, Cholestatic liver disease, Diastasis recti, Hepatitis, High forehead, Hip dysplasia, Hypochromic microcytic anemia, Hypotelorism, Inguinal hernia, Large fontanelles, Macrocephaly, Neonatal asphyxia, Portal hypertension, Postprandial hyperglycemia, Renal insufficiency, Severe postnat…
AIPL1	Abnormal electroretinogram, Abnormality of color vision, Abnormality of neuronal migration, Abnormality of retinal pigmentation, Abnormality of the optic disc, Aplasia/Hypoplasia of the cerebellar vermis, Attenuation of retinal blood vessels, Autosomal recessive inheritance, Cataract, Cone/cone-rod dystrophy, Constriction of peripheral visual field, Encephalocele, Global developmental delay, Hear…
IL17RA	Abnormality of dental enamel, Abnormality of temperature regulation, Abnormality of the endocardium, Abnormality of the fingernails, Abnormality of the toenails, Abnormality of the vagina, Abnormality of vision, Autosomal recessive inheritance, Broad nail, Cheilitis, Chronic mucocutaneous candidiasis, Cough, Dyspareunia, Erythema, Feeding difficulties in infancy, Hematuria, Hemoptysis, Hepatitis,…
FLRT3	Abnormality of cardiovascular system morphology, Abnormality of color vision, Abnormality of the voice, Anosmia, Anterior hypopituitarism, Ataxia, Autosomal dominant inheritance, Autosomal recessive inheritance, Bimanual synkinesia, Breast hypoplasia, Cleft palate, Cryptorchidism, Decreased fertility, Decreased testicular size, Delayed puberty, Delayed skeletal maturation, Dysarthria, Dyspareunia…
ALK	Elevated urinary catecholamines, Neoplasm of the nervous system,
FXN	Abnormal EKG, Abnormal echocardiogram, Abnormality of visual evoked potentials, Areflexia of lower limbs, Autosomal recessive inheritance, Babinski sign, Cardiomyopathy, Cervical spinal cord atrophy, Chorea, Congestive heart failure, Decreased amplitude of sensory action potentials, Decreased motor nerve conduction velocity, Decreased pyruvate carboxylase activity, Decreased sensory nerve conduct…
GJA1	2697, 3-4 toe syndactyly, 4-5 finger syndactyly, Abnormal blistering of the skin, Abnormal cortical bone morphology, Abnormal diaphysis morphology, Abnormal form of the vertebral bodies, Abnormality of cardiovascular system morphology, Abnormality of chromosome segregation, Abnormality of dental enamel, Abnormality of dental morphology, Abnormality of skin pigmentation, Abnormality of the cerebra…
PIK3CA	5290, Abdominal pain, Abnormal pyramidal signs, Abnormality of cardiovascular system morphology, Abnormality of creatine metabolism, Abnormality of metabolism/homeostasis, Abnormality of the cardiovascular system, Abnormality of the cerebral vasculature, Abnormality of the lymphatic system, Abnormality of the penis, Adenoma sebaceum, Adult onset, Agnosia, Alveolar cell carcinoma, Amaurosis fugax,…
CKAP2L	Ambiguous genitalia, Autosomal recessive inheritance, Broad forehead, Cerebellar atrophy, Cryptorchidism, Decreased body weight, Dystonia, Hypertrichosis, Hypodontia, Intellectual disability, Intrauterine growth retardation, Microcephaly, Microdontia, Optic atrophy, Postnatal growth retardation, Proptosis, Seizures, Short philtrum, Single transverse palmar crease, Sparse hair, Thin vermilion bord…
ABCA4	Abnormal electroretinogram, Abnormality of color vision, Abnormality of macular pigmentation, Abnormality of retinal pigmentation, Abnormality of the choroid, Abnormality of the fovea, Abnormality of the retinal vasculature, Abnormality of the testis, Abnormality of visual evoked potentials, Anteverted nares, Aplasia/Hypoplasia of the macula, Attenuation of retinal blood vessels, Atypical scarrin…
FTSJ1	Abnormality of the distal phalanx of finger, Autism, Delayed gross motor development, Delayed speech and language development, Depressed nasal bridge, Intellectual disability, Intellectual disability, mild, Seizures, X-linked inheritance,
PRPF6	Abnormal electroretinogram, Abnormality of retinal pigmentation, Abnormality of the retinal vasculature, Abnormality of the testis, Anteverted nares, Atypical scarring of skin, Autosomal dominant inheritance, Blindness, Cataract, Conductive hearing impairment, Glaucoma, Hyperinsulinemia, Hyperreflexia, Hypogonadism, Hypoplasia of penis, Intellectual disability, Keratoconus, Nystagmus, Obesity, Op…
ALOX12B	Abnormality of the dentition, Abnormality of the hair, Abnormality of the helix, Abnormality of the nail, Alopecia, Aplasia/Hypoplasia of the eyebrow, Autosomal recessive inheritance, Chronic otitis media, Cognitive impairment, Congenital ichthyosiform erythroderma, Congenital nonbullous ichthyosiform erythroderma, Corneal erosion, Dehydration, Dry skin, Ectropion, Erythroderma, Everted lower lip…
FRG1	Abdominal wall muscle weakness, Abnormality of cardiovascular system morphology, Abnormality of the eyelashes, Abnormality of the retinal vasculature, Autosomal dominant inheritance, Beevor's sign, Calf muscle hypertrophy, Childhood onset, Dysphagia, EMG abnormality, Elevated serum creatine phosphokinase, External ophthalmoplegia, Exudative retinal detachment, Facial palsy, Hyperlordosis, Intelle…
FSHB	Abnormal sperm morphology, Abnormality of metabolism/homeostasis, Autosomal recessive inheritance, Azoospermia, Bilateral breast hypoplasia, Decreased female libido, Decreased muscle mass, Decreased serum estradiol, Decreased testicular size, Decreased testosterone in males, Delayed menarche, Delayed skeletal maturation, Female hypogonadism, Gonadotropin deficiency, Hyperplasia of the Leydig cell…
FSHR	Abdominal distention, Abdominal pain, Abnormality of metabolism/homeostasis, Abnormality of the genitourinary system, Aplasia/Hypoplasia of the breasts, Aplasia/hypoplasia of the uterus, Arachnodactyly, Ascites, Ataxia, Autosomal dominant inheritance, Autosomal recessive inheritance, Capillary leak, Decreased fertility, Decreased serum estradiol, Delayed puberty, Delayed skeletal maturation, Enla…
ABL1	Abnormality of basophils, Fatigue, Fever, Leukocytosis, Myeloproliferative disorder, Poor appetite, Splenomegaly, Thrombocytopenia, Thrombocytosis,
FTL	Abnormality of eye movement, Abnormality of metabolism/homeostasis, Anarthria, Ataxia, Autosomal dominant inheritance, Autosomal recessive inheritance, Babinski sign, Behavioral abnormality, Blepharospasm, Bradykinesia, Cataract, Cavitation of the basal ganglia, Chorea, Choreoathetosis, Congenital nuclear cataract, Constipation, Decreased serum ferritin, Dementia, Developmental regression, Disinh…
NR5A1	Abnormal sex determination, Abnormality of cardiovascular system morphology, Abnormality of metabolism/homeostasis, Abnormality of the labia, Abnormality of the scrotum, Absence of secondary sex characteristics, Adrenal insufficiency, Ambiguous genitalia, Aplasia/Hypoplasia of the breasts, Aplasia/hypoplasia of the uterus, Arachnodactyly, Ataxia, Autosomal recessive inheritance, Azoospermia, Clit…	XY karyotype, Gonadal dysgenesis, Gynecomastia, Hearing impairment, Hypergonadotropic hypogonadism, Hypogonadotrophic hypogonadism, Hypoplasia of the vagina, Hypospadias, Increased circulating gonadotropin level, Male infertility, Male pseudohermaphroditism, Microcephaly, Micropenis, Nephroblastoma, Nephrotic syndrome, Non-obstructive azoospermia, Obstructive azoospermia, Osteopenia, Osteoporosis…
FUCA1	Abnormal pyramidal signs, Abnormality of the abdominal wall, Abnormality of the dentition, Abnormality of the gallbladder, Abnormality of the nail, Absent/hypoplastic coccyx, Absent/hypoplastic paranasal sinuses, Acrocyanosis, Angiokeratoma, Anhidrosis, Anterior beaking of lumbar vertebrae, Anterior beaking of thoracic vertebrae, Autosomal recessive inheritance, Barrel-shaped chest, Brachycephaly…
FUS	Abdominal pain, Abnormal pyramidal signs, Abnormal upper motor neuron morphology, Abnormality of the bladder, Agitation, Amyotrophic lateral sclerosis, Anxiety, Autosomal dominant inheritance, Decreased muscle mass, Depression, Dysarthria, Dyspnea, EMG abnormality, Emotional lability, Fasciculations, Fatigable weakness of respiratory muscles, Fatigable weakness of swallowing muscles, Fatigue, Gai…
TECRL	Autosomal recessive inheritance, Sudden cardiac death, Sudden death, Syncope, Ventricular tachycardia, Vertigo,
FZD2	Ambiguous genitalia, Bifid scrotum, Cryptorchidism, Depressed nasal bridge, Elbow dislocation, Frontal bossing, Hypertelorism, Hypoplasia of penis, Long philtrum, Malar flattening, Micrognathia, Patellar dislocation, Rhizomelia, Short 1st metacarpal, Short humerus, Short nose, Short palm,
GABRA1	Absence seizures, Ataxia, Atonic seizures, Autosomal dominant inheritance, Behavioral abnormality, Cutaneous photosensitivity, EEG abnormality, Epileptic encephalopathy, Febrile seizures, Focal clonic seizures, Focal seizures with impairment of consciousness or awareness, Generalized myoclonic seizures, Generalized tonic-clonic seizures with focal onset, Global developmental delay, Hemiclonic sei…
GABRA3	Constipation, Decreased urinary potassium, EMG abnormality, Episodic flaccid weakness, Episodic hypokalemia, Exercise-induced muscle fatigue, Graves disease, Hyperhidrosis, Hyperkalemia, Hypomagnesemia, Hyporeflexia, Increased intramyocellular lipid droplets, Late-onset proximal muscle weakness, Lower limb muscle weakness, Mildly elevated creatine phosphokinase, Muscle cramps, Muscle stiffness, O…
PCSK9	Abnormal eye physiology, Abnormality of internal carotid artery, Abnormality of nervous system physiology, Angina pectoris, Aortic atherosclerosis, Arthralgia, Autosomal dominant inheritance, Calcification of the aorta, Cerebral artery atherosclerosis, Coronary artery aneurysm, Coronary atherosclerosis, Dyspnea, Heart murmur, Hepatic steatosis, Hyperbetalipoproteinemia, Hypercholesterolemia, Hype…
GABRB3	Abnormality of brainstem morphology, Aggressive behavior, Atonic seizures, Atypical absence seizures, Autistic behavior, EEG with focal sharp slow waves, Encephalopathy, Falls, Focal seizures, Generalized myoclonic seizures, Generalized tonic seizures, Generalized tonic-clonic seizures, Hyperactivity, Intellectual disability, Mental deterioration, Myoclonus, Personality disorder,
PTF1A	Abnormality of the pinna, Aplasia/Hypoplasia of the pancreas, Autosomal recessive inheritance, Cerebellar agenesis, Cerebellar hypoplasia, Convex nasal ridge, Death in infancy, Failure to thrive, Joint stiffness, Low-set ears, Microcephaly, Neonatal insulin-dependent diabetes mellitus, Optic nerve hypoplasia, Overlapping fingers, Pectus carinatum, Reduced subcutaneous adipose tissue, Secundum atr…
GABRG2	Absence seizures, Ataxia, Atonic seizures, Autosomal dominant inheritance, Behavioral abnormality, Cutaneous photosensitivity, EEG abnormality, Febrile seizures, Focal clonic seizures, Focal seizures, Focal seizures with impairment of consciousness or awareness, Generalized myoclonic seizures, Generalized tonic-clonic seizures, Generalized tonic-clonic seizures with focal onset, Global developmen…
RAB3GAP2	Abnormal dermatoglyphics, Abnormal localization of kidney, Abnormality of retinal pigmentation, Abnormality of the antihelix, Abnormality of the distal phalanx of finger, Abnormality of the toenails, Abnormality of visual evoked potentials, Anteverted nares, Aplasia/Hypoplasia of the corpus callosum, Asymmetry of the ears, Autosomal recessive inheritance, Brachycephaly, Broad fingertip, Broad nas…
FSCN2	Abnormal electroretinogram, Abnormality of retinal pigmentation, Abnormality of the retinal vasculature, Abnormality of the testis, Anteverted nares, Attenuation of retinal blood vessels, Atypical scarring of skin, Autosomal dominant inheritance, Blindness, Bone spicule pigmentation of the retina, Cataract, Chorioretinal atrophy, Conductive hearing impairment, Glaucoma, Hyperinsulinemia, Hyperref…
GALK1	Autosomal recessive inheritance, Cataract, Galactosuria, Hypergalactosemia, Impairment of galactose metabolism, Increased intracranial pressure, Prolonged neonatal jaundice,
WHRN	Abnormal electroretinogram, Abnormality of dental color, Abnormality of dental enamel, Anxiety, Aplasia/Hypoplasia of the cerebellum, Ataxia, Autosomal recessive inheritance, Carious teeth, Cataract, Cerebral cortical atrophy, Depression, Hallucinations, Hearing impairment, Hemianopia, Iris hypopigmentation, Microdontia, Myopia, Nyctalopia, Nystagmus, Rod-cone dystrophy, Schizophrenia, Scotoma, S…
POLR1A	Abnormality of the cardiac septa, Abnormality of the palate, Abnormality of vision, Acetabular dysplasia, Autosomal dominant inheritance, Bilateral choanal atresia, Choanal atresia, Cleft palate, Decreased body weight, Downslanted palpebral fissures, Femoral bowing, Hypertelorism, Hypoplasia of the maxilla, Macrotia, Microcephaly, Micrognathia, Microtia, Patent ductus arteriosus, Prominent nasal …
POT1	Abnormality of extrapyramidal motor function, Abnormality of the hair, Abnormality of the lymphatic system, Dry skin, Freckling, Melanoma, Neoplasm of the breast, Neoplasm of the pancreas, Neoplasm of the stomach, Nevus, Retinopathy,
NDUFAF3	Abnormal mitochondria in muscle tissue, Acute necrotizing encephalopathy, Ataxia, Autosomal recessive inheritance, Babinski sign, Blindness, Cerebellar atrophy, Cerebral edema, Coma, Developmental regression, Exercise intolerance, Failure to thrive, Feeding difficulties in infancy, Global developmental delay, Growth delay, Hepatic failure, Hyperreflexia, Hypertrophic cardiomyopathy, Hypoglycemia,…
GALT	Abnormal bleeding, Abnormality of the ovary, Aminoaciduria, Ataxia, Autosomal recessive inheritance, Cataract, Cirrhosis, Decreased fertility in females, Decreased liver function, Diarrhea, Dysarthria, Failure to thrive, Feeding difficulties, Gait disturbance, Galactosuria, Hemolytic anemia, Hepatic failure, Hepatomegaly, Hyperchloremic metabolic acidosis, Hypergalactosemia, Hypergonadotropic hyp…
NALCN	Abnormal pyramidal signs, Abnormality of the dentition, Abnormality of the hip bone, Absent palmar crease, Adducted thumb, Aplasia/Hypoplasia of the radius, Autosomal dominant inheritance, Autosomal recessive inheritance, Bilateral single transverse palmar creases, Brachycephaly, Camptodactyly, Camptodactyly of finger, Cerebellar atrophy, Cerebral atrophy, Congenital contracture, Congenital onset…
ASPM	Abnormal cortical bone morphology, Agenesis of corpus callosum, Attention deficit hyperactivity disorder, Autosomal recessive inheritance, Congenital onset, Cortical dysplasia, Cortical gyral simplification, Delayed speech and language development, Global developmental delay, Hearing impairment, Heterotopia, Hyperreflexia, Hypoplasia of the frontal lobes, Intellectual disability, Intellectual dis…
SAMHD1	Arrhinencephaly, Autosomal dominant inheritance, Autosomal recessive inheritance, Basal ganglia calcification, Chilblain lesions, Cleft eyelid, Cutaneous photosensitivity, Feeding difficulties in infancy, Global developmental delay, Hemiplegia/hemiparesis, Intellectual disability, profound, Leukodystrophy, Microcephaly, Plagiocephaly, Porencephaly, Ptosis, Seizures, Spasticity,
SIN3A	Abnormality of cardiovascular system morphology, Abnormality of the outer ear, Abnormality of the proximal phalanx of the thumb, Abnormality of the thorax, Abnormality of the voice, Aggressive behavior, Anisocoria, Anteverted nares, Arachnodactyly, Attention deficit hyperactivity disorder, Autism, Bilateral single transverse palmar creases, Brachydactyly, Cafe-au-lait spot, Camptodactyly of finge…
SH2B1	Aganglionic megacolon, Aggressive behavior, Anophthalmia, Aortic regurgitation, Arachnodactyly, Atrial septal defect, Attention deficit hyperactivity disorder, Autism, Autistic behavior, Broad forehead, Chronic constipation, Chronic kidney disease, Cleft palate, Congenital diaphragmatic hernia, Delayed speech and language development, EEG abnormality, Feeding difficulties, Gastroesophageal reflux…
MMACHC	Abnormality of extrapyramidal motor function, Anorexia, Autosomal recessive inheritance, Cerebral cortical atrophy, Confusion, Cystathioninemia, Cystathioninuria, Decreased adenosylcobalamin, Decreased methionine synthase activity, Decreased methylcobalamin, Decreased methylmalonyl-CoA mutase activity, Dementia, Failure to thrive, Fatigue, Feeding difficulties in infancy, Global developmental del…
CHMP2B	Abnormal brain FDG positron emission tomography, Abnormal lower motor neuron morphology, Abnormality of extrapyramidal motor function, Abnormality of the cerebral white matter, Abulia, Adult onset, Aggressive behavior, Agitation, Alexia, Amyotrophic lateral sclerosis, Anxiety, Apathy, Apraxia, Areflexia, Astrocytosis, Autosomal dominant inheritance, Babinski sign, Brisk reflexes, Bulbar signs, Ce…
NSMF	Abnormality of body height, Abnormality of cardiovascular system morphology, Abnormality of color vision, Abnormality of the dentition, Abnormality of the voice, Absence of pubertal development, Absence of secondary sex characteristics, Anosmia, Anterior hypopituitarism, Anxiety, Ataxia, Autosomal dominant inheritance, Bimanual synkinesia, Breast hypoplasia, Camptodactyly, Cleft palate, Congenita…
TMEM98	Abnormality of retinal pigmentation, Abnormality of the choroid, Autosomal dominant inheritance, Glaucoma, High-grade hypermetropia, Microphthalmia, Optic disc drusen, Reduced visual acuity, Strabismus, Visual impairment,
LDLRAP1	Abnormal eye physiology, Abnormality of internal carotid artery, Abnormality of nervous system physiology, Angina pectoris, Aortic atherosclerosis, Arthralgia, Atherosclerosis, Autosomal recessive inheritance, Calcification of the aorta, Cerebral artery atherosclerosis, Coronary artery aneurysm, Coronary atherosclerosis, Dyspnea, Heart murmur, Hepatic steatosis, Hyperbetalipoproteinemia, Hypercho…
PRPF31	Abnormal electroretinogram, Abnormality of retinal pigmentation, Abnormality of the retinal vasculature, Abnormality of the testis, Anteverted nares, Atypical scarring of skin, Autosomal dominant inheritance, Blindness, Cataract, Conductive hearing impairment, Glaucoma, Hyperinsulinemia, Hyperreflexia, Hypogonadism, Hypoplasia of penis, Incomplete penetrance, Intellectual disability, Keratoconus,…
KIF1BP	Aganglionic megacolon, Autosomal recessive inheritance, Bifid scrotum, Blue sclerae, Bulbous nose, Cleft palate, Clinodactyly, Congenital onset, Corneal erosion, Corneal ulceration, Downslanted palpebral fissures, Everted lower lip vermilion, Finger syndactyly, Global developmental delay, Highly arched eyebrow, Hypertelorism, Hypoplasia of the brainstem, Hypoplasia of the corpus callosum, Hypopla…
ZBTB20	Abnormality of the palate, Absent axillary hair, Absent facial hair, Aggressive behavior, Anemia, Anonychia, Autism, Autosomal dominant inheritance, Basilar impression, Bilateral cryptorchidism, Bone cyst, Brachycephaly, Broad forehead, Calcification of the auricular cartilage, Cataract, Cerebral calcification, Conductive hearing impairment, Deeply set eye, Developmental regression, Distal amyotr…
TRAF3IP1	Abnormality of bone mineral density, Abnormality of retinal pigmentation, Ataxia, Cataract, Cholestasis, Cone-shaped epiphysis, Congenital hepatic fibrosis, Global developmental delay, Hepatic fibrosis, Hypertension, Hypogonadism, Hypoplasia of the femoral head, Macular degeneration, Nephronophthisis, Nystagmus, Obesity, Polydactyly, Premature ovarian insufficiency, Progressive visual loss, Retin…
ABCA12	Abnormality of abdomen morphology, Abnormality of the dentition, Abnormality of the helix, Abnormality of the nail, Abnormality of the nervous system, Alopecia, Aplasia/Hypoplasia of the eyebrow, Autosomal recessive inheritance, Cataract, Chronic otitis media, Clubbing, Cognitive impairment, Congenital ichthyosiform erythroderma, Corneal erosion, Dehydration, Depressed nasal ridge, Dry skin, Ecla…
IFT172	Abnormal electroretinogram, Abnormality of pelvic girdle bone morphology, Abnormality of retinal pigmentation, Abnormality of the clavicle, Abnormality of the liver, Abnormality of the metaphysis, Abnormality of the retinal vasculature, Abnormality of the ribs, Abnormality of the sternum, Abnormality of the testis, Anteverted nares, Aplasia/Hypoplasia of the lungs, Attenuation of retinal blood ve…
NPHP4	Abnormality of bone mineral density, Abnormality of retinal pigmentation, Amblyopia, Anemia, Ataxia, Autosomal recessive inheritance, Cataract, Cone-shaped epiphysis, Congenital hepatic fibrosis, Global developmental delay, Growth delay, Heterogeneous, Hypertension, Nephronophthisis, Polydipsia, Polyuria, Premature ovarian insufficiency, Progressive visual loss, Renal corticomedullary cysts, Reti…
PTPN22	Abdominal pain, Abnormality of the eyebrow, Abnormality of the eyelashes, Abnormality of the hypothalamus-pituitary axis, Abnormality of the oral cavity, Abnormality of the pleura, Abnormality of thrombocytes, Alopecia, Amaurosis fugax, Angina pectoris, Anorexia, Antinuclear antibody positivity, Aortic dissection, Apraxia, Arrhythmia, Arterial thrombosis, Arthralgia, Arthritis, Ataxia, Autoimmuni…
GAS8	Atelectasis, Bronchiectasis, Chronic rhinitis, Ciliary dyskinesia, Conductive hearing impairment, Cough, Recurrent bronchitis, Recurrent otitis media, Recurrent pneumonia, Recurrent respiratory infections,
GATA1	Abnormal bleeding, Abnormal blistering of the skin, Abnormal hemoglobin, Abnormal platelet function, Abnormal platelet morphology, Abnormal urinary color, Abnormality of cells of the granulocytic lineage, Abnormality of reticulocytes, Abnormality of skin pigmentation, Abnormality of the foot, Abnormality of the genital system, Abnormality of the hand, Abnormality of the heme biosynthetic pathway,…
GATA3	Abnormal heart morphology, Aplasia of the uterus, Autosomal dominant inheritance, Chronic kidney disease, Cleft palate, Diabetes mellitus, Hydronephrosis, Hypocalcemic seizures, Hypoparathyroidism, Nephrotic syndrome, Parathyroid hypoplasia, Polycystic kidney dysplasia, Primary T-lymphocyte immune abnormalities, Progressive sensorineural hearing impairment, Psoriasis, Renal dysplasia, Renal insuf…
GATA4	Abnormal nasal morphology, Abnormal sex determination, Abnormality of cardiovascular system morphology, Abnormality of the aorta, Abnormality of the labia, Abnormality of the scrotum, Absence of secondary sex characteristics, Adrenal insufficiency, Ambiguous genitalia, Atrial septal defect, Atrioventricular canal defect, Attention deficit hyperactivity disorder, Autosomal dominant inheritance, Az…	XY karyotype, Full cheeks, Global developmental delay, Gonadal dysgenesis, Gynecomastia, High forehead, High palate, Hypergonadotropic hypogonadism, Hypertrophic cardiomyopathy, Hypoplasia of the vagina, Hypoplastic left heart, Hypospadias, Intellectual disability, mild, Intrauterine growth retardation, Low-set ears, Male infertility, Microcephaly, Micrognathia, Micropenis,
GATA6	Abnormal nasal morphology, Abnormality of metabolism/homeostasis, Anterior pituitary agenesis, Aplasia/Hypoplasia of the gallbladder, Atrioventricular canal defect, Autosomal dominant inheritance, Autosomal recessive inheritance, Biliary atresia, Brachydactyly, Broad forehead, Broad hallux, Cervical ribs, Clinodactyly of the 5th finger, Coarctation of aorta, Complete atrioventricular canal defect…
HIBCH	Abnormal facial shape, Abnormality of the vertebrae, Agenesis of corpus callosum, Aminoaciduria, Autosomal recessive inheritance, Developmental regression, Dysmetria, Dystonia, Epicanthus, Feeding difficulties, Global developmental delay, Infantile onset, Muscular hypotonia, Myoclonus, Nystagmus, Seizures, Strabismus, Tetralogy of Fallot,
TINF2	Abnormal blistering of the skin, Abnormality of coagulation, Abnormality of female internal genitalia, Abnormality of leukocytes, Abnormality of metabolism/homeostasis, Abnormality of neutrophils, Abnormality of the eyebrow, Abnormality of the eyelashes, Abnormality of the fingernails, Abnormality of the pharynx, Abnormality of the testis, Alopecia, Anemia, Anorectal anomaly, Aplasia/Hypoplasia o…
FGF20	Abnormality of cardiovascular system morphology, Abnormality of female internal genitalia, Abnormality of the intestine, Abnormality of the sacrum, Autosomal recessive inheritance, Cleft palate, Depressed nasal ridge, Epicanthus, Fetal polyuria, Hypertelorism, Low-set ears, Non-midline cleft lip, Nonketotic hypoglycemia, Oligohydramnios, Potter facies, Pulmonary hypoplasia, Redundant skin, Renal …
GBA	Abdominal pain, Abnormal pattern of respiration, Abnormality of the aortic arch, Abnormality of the myocardium, Adult onset, Akinesia, Anemia, Anorexia, Anteverted nares, Aortic valve calcification, Apathy, Apnea, Arthrogryposis multiplex congenita, Ascites, Aseptic necrosis, Ataxia, Autosomal recessive inheritance, Biliary tract obstruction, Bone pain, Bruising susceptibility, Bulbar signs, Calc…
GBE1	Abnormal pyramidal signs, Abnormal upper motor neuron morphology, Abnormality of extrapyramidal motor function, Abnormality of metabolism/homeostasis, Abnormality of the cerebral white matter, Adult onset, Arthrogryposis multiplex congenita, Ascites, Ataxia, Autosomal recessive inheritance, Behavioral abnormality, Cardiomyopathy, Cirrhosis, Cognitive impairment, Decreased fetal movement, Dementia…
GCDH	Abnormal facial shape, Abnormality of extrapyramidal motor function, Abnormality of eye movement, Abnormality of the retinal vasculature, Autosomal recessive inheritance, Cerebral ischemia, Choreoathetosis, Cognitive impairment, Coma, Delayed myelination, Developmental regression, Dilation of lateral ventricles, Dyskinesia, Dystonia, Encephalopathy, Failure to thrive, Feeding difficulties in infa…
GCK	Abnormal C-peptide level, Abnormal heart morphology, Abnormality of the autonomic nervous system, Abnormality of the ear, Abnormality of the immune system, Anteverted nares, Apraxia, Arthrogryposis multiplex congenita, Ataxia, Autosomal dominant inheritance, Beta-cell dysfunction, Bilateral ptosis, Clinodactyly, Coma, Contractures of the joints of the lower limbs, Dehydration, Diabetes mellitus, …
CNNM4	Abnormality of color vision, Abnormality of dental color, Abnormality of retinal pigmentation, Amelogenesis imperfecta, Autosomal recessive inheritance, Carious teeth, Cone/cone-rod dystrophy, Monochromacy, Nyctalopia, Nystagmus, Optic atrophy, Optic disc pallor, Photophobia, Visual impairment,
OPN1MW	Abnormal electroretinogram, Abnormality of color vision, Abnormality of macular pigmentation, Abnormality of retinal pigmentation, Blue cone monochromacy, Corneal dystrophy, Deuteranomaly, Myopia, Nyctalopia, Nystagmus, Pendular nystagmus, Photophobia, Reduced visual acuity, Visual impairment, X-linked recessive inheritance,
GDF1	Abnormal lung lobation, Abnormal nasal morphology, Abnormality of metabolism/homeostasis, Agenesis of corpus callosum, Anomalous pulmonary venous return, Asplenia, Atrial septal defect, Autosomal dominant inheritance, Autosomal recessive inheritance, Brachydactyly, Broad forehead, Broad hallux, Clinodactyly of the 5th finger, Coarctation of aorta, Common atrium, Complete atrioventricular canal de…
GDF2	Amblyopia, Autosomal dominant inheritance, Cavernous hemangioma, Cerebral hemorrhage, Cholecystitis, Cholelithiasis, Cirrhosis, Congestive heart failure, Conjunctival telangiectasia, Elevated hepatic transaminases, Epistaxis, Esophageal varix, Gastrointestinal hemorrhage, Hematuria, Hemoptysis, Hepatic failure, Intestinal polyposis, Microcytic anemia, Migraine, Nephrolithiasis, Peripheral arterio…
BSCL2	Abnormal pyramidal signs, Abnormality of skin pigmentation, Abnormality of the oral cavity, Acanthosis nigricans, Accelerated skeletal maturation, Acute pancreatitis, Amenorrhea, Ataxia, Autosomal dominant inheritance, Autosomal recessive inheritance, Babinski sign, Bone cyst, Broad foot, Cerebral atrophy, Cirrhosis, Clitoral hypertrophy, Cold-induced hand cramps, Congenital onset, Cystic angioma…
TBL2	Abdominal pain, Abnormal dermatoglyphics, Abnormal form of the vertebral bodies, Abnormality of dental enamel, Abnormality of extrapyramidal motor function, Abnormality of lipid metabolism, Abnormality of pelvic girdle bone morphology, Abnormality of the ankles, Abnormality of the carotid arteries, Abnormality of the diencephalon, Abnormality of the endocardium, Abnormality of the fingernails, Ab…
GDI1	Intellectual disability, X-linked inheritance,
GDNF	Abdominal pain, Abnormality of temperature regulation, Abnormality of the cardiovascular system, Abnormality of the mouth, Adducted thumb, Aganglionic megacolon, Autosomal dominant inheritance, Central hypoventilation, Cognitive impairment, Constipation, Diarrhea, Downslanted palpebral fissures, Failure to thrive in infancy, Feeding difficulties, Ganglioneuroblastoma, Ganglioneuroma, Hyperhidrosi…
GGCX	Abnormal bleeding, Abnormality of the optic nerve, Absent retinal pigment epithelium, Angioid streaks of the retina, Atherosclerosis, Attenuation of retinal blood vessels, Autosomal recessive inheritance, Bruising susceptibility, Cutis laxa, Epiphyseal stippling, Epistaxis, Increased number of skin folds, Joint hemorrhage, Nyctalopia, Papule, Prolonged partial thromboplastin time, Reduced factor …
AMH	Abnormality of circulating hormone level, Abnormality of male internal genitalia, Autosomal recessive inheritance, Bilateral cryptorchidism, Cryptorchidism, Inguinal hernia, Male infertility, Male pseudohermaphroditism,
B4GALT1	Abnormality of coagulation, Autosomal recessive inheritance, Dandy-Walker malformation, Elevated serum creatine phosphokinase, Global developmental delay, Hydrocephalus, Macrocephaly, Muscular hypotonia, Myopathy,
AMHR2	Abnormality of circulating hormone level, Abnormality of male internal genitalia, Autosomal recessive inheritance, Bilateral cryptorchidism, Cryptorchidism, Inguinal hernia, Male infertility, Male pseudohermaphroditism,
GHR	Abnormal facial shape, Abnormal joint morphology, Abnormality of metabolism/homeostasis, Abnormality of the elbow, Aplasia/Hypoplasia involving the nose, Autosomal recessive inheritance, Blue sclerae, Brachydactyly, Decreased serum insulin-like growth factor 1, Delayed eruption of teeth, Delayed menarche, Delayed puberty, Delayed skeletal maturation, Depressed nasal ridge, High forehead, High pit…
GHSR	Abdominal pain, Decreased body weight, Decreased serum insulin-like growth factor 1, Delayed puberty, Delayed skeletal maturation, Hypoglycemia, Ketosis, Short stature, Vomiting,
DNAI1	Abnormal respiratory motile cilium morphology, Abnormality of the cornea, Absent frontal sinuses, Anosmia, Asplenia, Autosomal recessive inheritance, Bronchiectasis, Chronic otitis media, Chronic rhinitis, Chronic sinusitis, Ciliary dyskinesia, Communicating hydrocephalus, Conductive hearing impairment, Headache, Heterogeneous, Immotile cilia, Male infertility, Nasal polyposis, Pneumonia, Recurre…
GJA5	Abnormal nasal morphology, Atrial cardiomyopathy, Atrial fibrillation, Autism, Autosomal dominant inheritance, Brachydactyly, Broad forehead, Broad hallux, Broad thumb, Bulbous nose, Clinodactyly of the 5th finger, Coarctation of aorta, Cryptorchidism, Deeply set eye, Dolichocephaly, Endocardial fibroelastosis, First degree atrioventricular block, Frontal bossing, Incomplete penetrance, Intellect…
GJA8	Autism, Autosomal dominant inheritance, Broad hallux, Broad thumb, Bulbous nose, Cataract, Coarctation of aorta, Congenital cataract, Corneal dystrophy, Corneal opacity, Deeply set eye, Frontal bossing, Incomplete penetrance, Intellectual disability, Iris coloboma, Microcephaly, Microcornea, Myopia, Nuclear cataract, Nystagmus, Patent ductus arteriosus, Pulverulent cataract, Schizophrenia, Sporad…
MLH3	Abdominal pain, Abnormal pyramidal signs, Abnormality of creatine metabolism, Agnosia, Amaurosis fugax, Anxiety, Attention deficit hyperactivity disorder, Autosomal dominant inheritance, Basal cell carcinoma, Benign neoplasm of the central nervous system, Cardiac diverticulum, Colon cancer, Constipation, Death in early adulthood, Death in infancy, Depression, Developmental regression, Dysarthria,…
NPHP3	Abnormality of bone mineral density, Abnormality of retinal pigmentation, Aortic valve stenosis, Asplenia, Ataxia, Atrial septal defect, Autosomal recessive inheritance, Bile duct proliferation, Biliary cirrhosis, Cataract, Cholestasis, Cirrhosis, Cone-shaped epiphysis, Congenital hepatic fibrosis, Dandy-Walker malformation, Enlarged kidney, Enuresis, Global developmental delay, Hepatic cysts, He…
ATP2C1	Acantholysis, Autosomal dominant inheritance, Erythema, Hyperkeratosis, Skin erosion, Skin vesicle,
GJB1	Abnormal nerve conduction velocity, Abnormality of the cerebral white matter, Achilles tendon contracture, Areflexia, Ataxia, Axonal degeneration, Babinski sign, Cerebellar atrophy, Decreased motor nerve conduction velocity, Decreased number of peripheral myelinated nerve fibers, Difficulty walking, Distal amyotrophy, Distal lower limb amyotrophy, Distal muscle weakness, Distal sensory impairment…
GJB2	Abnormality of corneal stroma, Abnormality of the eyelashes, Abnormality of the spinal cord, Abnormality of the toenails, Absent eyelashes, Aganglionic megacolon, Alopecia, Amniotic constriction ring, Aplasia/Hypoplasia of the eyebrow, Arthritis, Autoamputation of digits, Autosomal dominant inheritance, Autosomal recessive inheritance, Blindness, Carious teeth, Cerebellar hypoplasia, Cleft palate…
ANKRD1	Abnormality of neutrophils, Dilated cardiomyopathy, EMG abnormality, Elevated serum creatine phosphokinase, Lipoatrophy, Myopathy, Palmoplantar keratoderma, Sensorineural hearing impairment,
GJB3	Abnormal blistering of the skin, Abnormality of cardiovascular system morphology, Abnormality of the nail, Abnormality of the testis, Alopecia, Autosomal dominant inheritance, Autosomal recessive inheritance, Brachydactyly, Cataract, Corneal opacity, Cutaneous photosensitivity, Diabetes mellitus, Digenic inheritance, Dry skin, Erythema, Generalized hirsutism, Generalized hyperkeratosis, Glaucoma,…
B9D1	Abnormal form of the vertebral bodies, Abnormality of the hypothalamus-pituitary axis, Abnormality of the posterior cranial fossa, Accessory spleen, Aganglionic megacolon, Ambiguous genitalia, Anencephaly, Anophthalmia, Anteverted nares, Aplasia/Hypoplasia of the corpus callosum, Aplasia/Hypoplasia of the iris, Aplasia/Hypoplasia of the tongue, Apnea, Asplenia, Ataxia, Autosomal recessive inherit…
FOXP1	Abdominal pain, Abnormality of the nasolacrimal system, Abnormality of the thyroid gland, Aggressive behavior, Anemia, Autosomal dominant inheritance, B-cell lymphoma, Broad nasal tip, Constipation, Delayed gross motor development, Delayed speech and language development, Downslanted palpebral fissures, Fatigue, Fever, Hyperactivity, Hyperhidrosis, Intellectual disability, Macrocephaly, Mediastin…
INVS	Abnormality of bone mineral density, Abnormality of retinal pigmentation, Absence of renal corticomedullary differentiation, Ataxia, Autosomal recessive inheritance, Cataract, Chronic tubulointerstitial nephritis, Cone-shaped epiphysis, Congenital hepatic fibrosis, Elevated serum creatinine, Enlarged kidney, Global developmental delay, Hyperechogenic kidneys, Hyperkalemia, Hyperkalemic metabolic …
GLA	Abdominal pain, Abnormality of femur morphology, Abnormality of the aortic valve, Abnormality of the endocardium, Abnormality of the hand, Abnormality of the renal tubule, Achalasia, Anemia, Angina pectoris, Angiokeratoma, Anorexia, Anxiety, Arrhythmia, Arthralgia, Arthritis, Atrioventricular block, Bundle branch block, Cataract, Chronic obstructive pulmonary disease, Coarse facial features, Cogn…
GPC3	Abdominal pain, Abnormality of the helix, Abnormality of the ribs, Accelerated skeletal maturation, Agenesis of corpus callosum, Aniridia, Anteverted nares, Aplasia/Hypoplasia of the abdominal wall musculature, Atrial septal defect, Autosomal dominant inheritance, Broad foot, Broad thumb, Bundle branch block, Camptodactyly of finger, Cardiomyopathy, Cleft palate, Cleft upper lip, Clinodactyly of …
TUBGCP4	Abnormal facial shape, Abnormality of neuronal migration, Abnormality of retinal pigmentation, Abnormality of the eyelashes, Anteverted nares, Aplasia/Hypoplasia of the cerebellum, Autosomal recessive inheritance, Biparietal narrowing, Cerebral cortical atrophy, Chorioretinal dysplasia, Congenital onset, Global developmental delay, Hypertonia, Intellectual disability, Intrauterine growth retardat…
BBS9	Abnormal electroretinogram, Autosomal recessive inheritance, Cryptorchidism, Downslanted palpebral fissures, Finger syndactyly, Generalized hirsutism, Hearing impairment, Hepatic fibrosis, Hypertension, Hypogonadism, Hypoplasia of penis, Hypoplasia of the ovary, Intellectual disability, Low-set, posteriorly rotated ears, Medial flaring of the eyebrow, Multicystic kidney dysplasia, Nephrotic syndr…
MMADHC	Anorexia, Autosomal recessive inheritance, Behavioral abnormality, Cerebral cortical atrophy, Decreased adenosylcobalamin, Decreased methionine synthase activity, Decreased methylcobalamin, Decreased methylmalonyl-CoA mutase activity, Dystonia, Failure to thrive, Fatigue, Gait disturbance, Global developmental delay, Homocystinuria, Hyperhomocystinemia, Hypomethioninemia, Increased mean corpuscul…
GCLC	Abnormality of metabolism/homeostasis, Anemia, Autosomal recessive inheritance, Hemolytic anemia, Late-onset spinocerebellar degeneration, Myopathy, Polyneuropathy,
GLE1	Abnormal anterior horn cell morphology, Abnormal cortical bone morphology, Abnormal form of the vertebral bodies, Abnormality of the amniotic fluid, Abnormality of the elbow, Abnormality of the hip bone, Abnormality of the ribs, Abnormality of the thorax, Agitation, Amniotic constriction ring, Amyotrophic lateral sclerosis, Anxiety, Arthrogryposis multiplex congenita, Autosomal recessive inherita…
GLI2	Abnormal cortical gyration, Abnormal prolactin level, Abnormality of secondary sexual hair, Absence of secondary sex characteristics, Agenesis of corpus callosum, Agenesis of incisor, Amenorrhea, Anophthalmia, Anterior pituitary agenesis, Anterior pituitary hypoplasia, Aplasia/Hypoplasia of the breasts, Autosomal dominant inheritance, Bilateral cleft lip and palate, Cleft palate, Cleft upper lip,…
GNA11	Abdominal pain, Abnormal pattern of respiration, Abnormal visual accommodation, Abnormality of refraction, Abnormality of the fingernails, Alopecia, Anxiety, Arrhythmia, Choroidal melanoma, Ciliary body melanoma, Congestive heart failure, Cortical myoclonus, Depression, Dry skin, EMG abnormality, Eczema, Emotional lability, Fatigable weakness, Hypercalciuria, Hypermagnesiuria, Hyperphosphatemia, …
GNAQ	Abnormal visual accommodation, Abnormality of refraction, Abnormality of the choroid, Abnormality of the cranial nerves, Abnormality of the retinal vasculature, Abnormality of the upper limb, Arachnoid hemangiomatosis, Arnold-Chiari malformation, Arrhythmia, Arteriovenous malformation, Attention deficit hyperactivity disorder, Autistic behavior, Autosomal dominant inheritance, Blindness, Buphthal…
GNAS	Abdominal symptom, Abnormal platelet function, Abnormality of dental enamel, Abnormality of the musculature, Abnormality of the palate, Abnormality of the parathyroid gland, Abnormality of the skin, Abnormality of vision, Adult onset, Agitation, Anxiety, Autosomal dominant inheritance, Band keratopathy, Basal ganglia calcification, Blindness, Bone pain, Brachydactyly, Broad 1st metacarpal, Broad …
GNAT1	Abnormality of macular pigmentation, Autosomal dominant inheritance, Autosomal recessive inheritance, Congenital stationary night blindness, Nyctalopia, Nystagmus, Optic disc hypoplasia, Reduced visual acuity, Severe Myopia, Strabismus,
GNAT2	Abnormal electroretinogram, Abnormality of color vision, Abnormality of retinal pigmentation, Achromatopsia, Attenuation of retinal blood vessels, Autosomal recessive inheritance, Blue cone monochromacy, Central scotoma, Dyschromatopsia, Exotropia, Granular macular appearance, Hypermetropia, Hypoplasia of the fovea, Nystagmus, Pendular nystagmus, Photophobia, Retinal pigment epithelial atrophy, V…
GNRH1	Abnormality of body height, Abnormality of the dentition, Abnormality of the voice, Absence of pubertal development, Absence of secondary sex characteristics, Anxiety, Autosomal dominant inheritance, Autosomal recessive inheritance, Breast hypoplasia, Camptodactyly, Cleft palate, Congenital sensorineural hearing impairment, Cryptorchidism, Decreased testicular size, Decreased testosterone in male…
GNRHR	Abnormality of body height, Abnormality of the dentition, Abnormality of the voice, Absence of pubertal development, Absence of secondary sex characteristics, Anxiety, Autosomal dominant inheritance, Autosomal recessive inheritance, Breast hypoplasia, Camptodactyly, Cleft palate, Congenital sensorineural hearing impairment, Cryptorchidism, Decreased testicular size, Decreased testosterone in male…
GP1BB	Abnormal bleeding, Abnormal lung lobation, Abnormality of abdomen morphology, Abnormality of dental enamel, Abnormality of the aortic arch, Abnormality of the aortic valve, Abnormality of the pharynx, Abnormality of the pulmonary valve, Abnormality of the thorax, Abnormality of the tonsils, Abnormality of the uterus, Acne, Aganglionic megacolon, Anal atresia, Anxiety, Arachnodactyly, Arrhinenceph…
SLCO1B3	Abdominal pain, Abnormality of skin pigmentation, Abnormality of the gastric mucosa, Abnormality of the skeletal system, Autosomal recessive inheritance, Conjugated hyperbilirubinemia, Fever, Jaundice,
POC1B	Abnormality of color vision, Abnormality of retinal pigmentation, Autosomal recessive inheritance, Cone/cone-rod dystrophy, Constriction of peripheral visual field, Nyctalopia, Nystagmus, Photophobia, Reduced visual acuity, Visual impairment,
RBM20	Abnormality of neutrophils, Autosomal dominant inheritance, Congestive heart failure, Dilated cardiomyopathy, EMG abnormality, Elevated serum creatine phosphokinase, Lipoatrophy, Myopathy, Palmoplantar keratoderma, Sensorineural hearing impairment, Sudden cardiac death,
ANG	Agitation, Amyotrophic lateral sclerosis, Anxiety, Autosomal dominant inheritance, Depression, Distal amyotrophy, Distal muscle weakness, Dyspnea, Emotional lability, Fatigable weakness of respiratory muscles, Fatigable weakness of swallowing muscles, Fatigue, Generalized muscle weakness, Laryngeal obstruction, Muscle cramps, Nausea and vomiting, Neurodegeneration, Pain, Paralysis, Respiratory fa…
H19	Abdominal pain, Abnormality of cardiovascular system morphology, Abnormality of the cardiovascular system, Abnormality of the dentition, Abnormality of the foot, Abnormality of the ureter, Accelerated skeletal maturation, Adrenocortical carcinoma, Adrenocortical cytomegaly, Aniridia, Asymmetry of the thorax, Autosomal dominant inheritance, Blue sclerae, Cafe-au-lait spot, Cardiomegaly, Cardiomyop…
SLC24A5	Abnormal foveal morphology on macular OCT, Abnormal iris pigmentation, Abnormality of the hair, Aplasia/Hypoplasia of the macula, Autosomal dominant inheritance, Autosomal recessive inheritance, Nystagmus, Photophobia, Reduced visual acuity, Visual impairment,
CAVIN1	Abnormal levels of creatine kinase in blood, Abnormality of skeletal muscle fiber size, Acanthosis nigricans, Atherosclerosis, Atlantoaxial dislocation, Atrial fibrillation, Autosomal recessive inheritance, Bradycardia, Congestive heart failure, Constipation, Delayed skeletal maturation, Diabetes mellitus, Dysmenorrhea, Dysphagia, Elevated hepatic transaminases, Elevated serum creatine phosphokin…
WDR62	Abnormal cortical bone morphology, Agenesis of corpus callosum, Aggressive behavior, Autosomal recessive inheritance, Congenital onset, Cortical gyral simplification, Decreased fetal movement, Delayed speech and language development, Global developmental delay, Hemiparesis, Heterotopia, Hyperactivity, Hyperreflexia, Hypoplasia of the corpus callosum, Hypoplasia of the frontal lobes, Impulsivity, …
RSPO1	Palmoplantar keratoderma, Sex reversal, Squamous cell carcinoma of the skin,
EOGT	Abnormality of the metacarpal bones, Abnormality of the pulmonary valve, Absent fingernail, Absent hand, Absent toe, Alopecia, Aplasia cutis congenita, Aplastic/hypoplastic toenail, Arteriovenous malformation, Ascites, Atrial septal defect, Autosomal recessive inheritance, Brachydactyly, Calvarial skull defect, Cataract, Cirrhosis, Congenital hepatic fibrosis, Cutis marmorata, EEG abnormality, En…
SUMF1	Abnormality of peripheral nerve conduction, Abnormality of retinal pigmentation, Abnormality of the periventricular white matter, Anteverted nares, Ataxia, Autosomal recessive inheritance, Broad hallux, Broad hallux phalanx, Broad thumb, CNS demyelination, Cataract, Cerebellar atrophy, Cerebral atrophy, Coarse facial features, Coarse hair, Corneal opacity, Depressed nasal bridge, Developmental re…
DOK7	Abnormality of abdomen morphology, Abnormality of pelvic girdle bone morphology, Abnormality of the immune system, Absent palmar crease, Absent septum pellucidum, Akinesia, Arthrogryposis multiplex congenita, Autosomal recessive inheritance, Blepharophimosis, Bulbar palsy, Camptodactyly of finger, Cavum septum pellucidum, Cerebellar hypoplasia, Cleft palate, Cryptorchidism, Cystic hygroma, Dandy-…
SH3PXD2B	Abnormal heart morphology, Abnormality of the metacarpal bones, Acne, Anterior concavity of thoracic vertebrae, Aseptic necrosis, Autosomal recessive inheritance, Beaking of vertebral bodies, Bowing of the long bones, Brachydactyly, Broad clavicles, Broad forehead, Broad nasal tip, Buphthalmos, Camptodactyly of finger, Clinodactyly of the 5th finger, Coarse facial features, Cortical irregularity,…
PNPLA1	Abnormality of the nail, Alopecia, Autosomal recessive inheritance, Congenital ichthyosiform erythroderma, Corneal erosion, Ectropion, Erythroderma, Failure to thrive, Hearing impairment, Hypohidrosis, Ichthyosis, Keratitis, Palmoplantar keratoderma, Pruritus, Short stature,
GPR35	Abdominal pain, Abnormal large intestine physiology, Acute hepatic failure, Adenocarcinoma of the large intestine, Ascites, Autoimmunity, Celiac disease, Cholangiocarcinoma, Cholelithiasis, Chronic hepatic failure, Cirrhosis, Congestive heart failure, Depression, Dilated superficial abdominal veins, Elevated alkaline phosphatase of hepatic origin, Elevated hepatic transaminases, Encephalopathy, F…
ANK1	Abnormality of the hypothalamus-pituitary axis, Anosmia, Atrial septal defect, Autosomal dominant inheritance, Azoospermia, Blepharophimosis, Cholelithiasis, Cryptorchidism, Depressed nasal bridge, Epicanthus, External ear malformation, Feeding difficulties, Global developmental delay, Hemolytic anemia, High palate, Hyperbilirubinemia, Hypertelorism, Hypogonadotrophic hypogonadism, Hypoplasia of …
NSMCE2	Congenital blindness, Hepatic steatosis, Hypertriglyceridemia, Insulin-resistant diabetes mellitus, Malar prominence, Micrognathia, Primary gonadal insufficiency, Retinal detachment, Severe short-limb dwarfism,
CCDC22	Abnormality of neuronal migration, Abnormality of the fontanelles or cranial sutures, Abnormality of the hip bone, Abnormality of the mitral valve, Abnormality of the tricuspid valve, Adrenal hypoplasia, Anal atresia, Aortic valve stenosis, Aplasia/Hypoplasia of the cerebellum, Aplasia/Hypoplasia of the nipples, Atrial septal defect, Atrioventricular canal defect, Brachydactyly, Broad forehead, B…
LAMTOR2	Autosomal recessive inheritance, Coarse facial features, Hypopigmentation of hair, Hypopigmentation of the skin, IgM deficiency, Immunodeficiency, Neutropenia, Partial albinism, Recurrent bronchopulmonary infections, Short stature,
GRN	Abnormal brain FDG positron emission tomography, Abnormal lower motor neuron morphology, Abnormality of extrapyramidal motor function, Abnormality of the cerebral white matter, Abulia, Aggressive behavior, Agitation, Alexia, Anxiety, Apathy, Aphasia, Apraxia, Astrocytosis, Ataxia, Autosomal dominant inheritance, Autosomal recessive inheritance, Cerebellar atrophy, Cerebral cortical atrophy, Colle…
SETD2	Abnormality of immune system physiology, Abnormality of the cardiac septa, Abnormality of the fingernails, Accelerated skeletal maturation, Advanced eruption of teeth, Aggressive behavior, Anteverted nares, Aplasia/Hypoplasia of the corpus callosum, Autosomal dominant inheritance, Behavioral abnormality, Coarse facial features, Conductive hearing impairment, Congenital hip dislocation, Craniosyno…
NDUFAF4	Abnormal mitochondria in muscle tissue, Acute necrotizing encephalopathy, Ataxia, Autosomal recessive inheritance, Babinski sign, Blindness, Cerebellar atrophy, Cerebral edema, Coma, Developmental regression, Exercise intolerance, Failure to thrive, Feeding difficulties in infancy, Global developmental delay, Growth delay, Hepatic failure, Hyperreflexia, Hypertrophic cardiomyopathy, Hypoglycemia,…
NR3C1	Abnormal serum testosterone level, Acne, Adrenal hyperplasia, Ambiguous genitalia, Anxiety, Autosomal dominant inheritance, Decreased circulating aldosterone level, Fatigue, Female pseudohermaphroditism, Frontal balding, Hirsutism, Hypertension, Hypoglycemia, Hypokalemia, Increased circulating ACTH level, Increased circulating cortisol level, Increased urinary cortisol level, Infertility, Menstru…
UBE2T	Abnormal localization of kidney, Abnormality of chromosome stability, Abnormality of femur morphology, Abnormality of the aorta, Abnormality of the aortic valve, Abnormality of the carotid arteries, Abnormality of the hypothalamus-pituitary axis, Abnormality of the liver, Abnormality of the preputium, Absent testis, Aganglionic megacolon, Almond-shaped palpebral fissure, Anal atresia, Anemia, Apl…
SLC25A4	Abnormal electroretinogram, Adult onset, Autosomal dominant inheritance, Autosomal recessive inheritance, Cataract, Cognitive impairment, Corneal dystrophy, Cytochrome C oxidase-negative muscle fibers, EMG: myopathic abnormalities, Exercise intolerance, Facial palsy, Generalized muscle weakness, Glaucoma, Heterogeneous, Hypertrophic cardiomyopathy, Lactic acidosis, Multiple mitochondrial DNA dele…
TBK1	Abnormal lower motor neuron morphology, Adult onset, Agitation, Amyotrophic lateral sclerosis, Anxiety, Apathy, Autosomal dominant inheritance, Bulbar palsy, Cerebral cortical atrophy, Depression, Disinhibition, Dysarthria, Dysphagia, Dyspnea, Emotional lability, Fasciculations, Fatigable weakness of respiratory muscles, Fatigable weakness of swallowing muscles, Fatigue, Frontotemporal dementia, …
ANKRD11	Abnormal hair pattern, Anteverted nares, Astigmatism, Autism, Autosomal dominant inheritance, Biparietal narrowing, Cervical ribs, Chronic otitis media, Clinodactyly, Colpocephaly, Cryptorchidism, Delayed skeletal maturation, Delayed speech and language development, Dilated cardiomyopathy, Dysphagia, Feeding difficulties, Frontal bossing, Global developmental delay, Hearing impairment, High foreh…
GRM6	Abnormality of macular pigmentation, Autosomal recessive inheritance, Congenital stationary night blindness, Hemeralopia, Myopia, Nyctalopia, Nystagmus, Optic disc hypoplasia, Reduced visual acuity, Severe Myopia, Strabismus,
MSH6	Abdominal pain, Abnormal pyramidal signs, Abnormality of abdomen morphology, Abnormality of creatine metabolism, Adenoma sebaceum, Agenesis of corpus callosum, Agnosia, Amaurosis fugax, Anxiety, Attention deficit hyperactivity disorder, Autosomal dominant inheritance, Autosomal recessive inheritance, Axillary freckling, Basal cell carcinoma, Benign neoplasm of the central nervous system, Breast c…
GTF2I	Abdominal pain, Abnormal dermatoglyphics, Abnormal form of the vertebral bodies, Abnormality of dental enamel, Abnormality of extrapyramidal motor function, Abnormality of lipid metabolism, Abnormality of pelvic girdle bone morphology, Abnormality of the ankles, Abnormality of the carotid arteries, Abnormality of the diencephalon, Abnormality of the endocardium, Abnormality of the fingernails, Ab…
BLNK	Agammaglobulinemia, Arthritis, Autosomal recessive inheritance, Bronchiectasis, Cellulitis, Chronic otitis media, Chronic sinusitis, Conjunctivitis, Cough, Dehydration, Diarrhea, Epicanthus, External ear malformation, Failure to thrive, Fatigue, Fever, Hepatitis, High palate, Hypertelorism, Immunodeficiency, Infantile onset, Malabsorption, Meningitis, Neutropenia, Osteomyelitis, Recurrent bacteri…
GUCA1A	Abnormal electroretinogram, Abnormality of color vision, Abnormality of retinal pigmentation, Autosomal dominant inheritance, Cone/cone-rod dystrophy, Nyctalopia, Photophobia, Visual impairment,
GUCA1B	Abnormal electroretinogram, Abnormality of retinal pigmentation, Abnormality of the retinal vasculature, Abnormality of the testis, Anteverted nares, Atypical scarring of skin, Autosomal dominant inheritance, Blindness, Cataract, Conductive hearing impairment, Glaucoma, Hyperinsulinemia, Hyperreflexia, Hypogonadism, Hypoplasia of penis, Intellectual disability, Keratoconus, Nystagmus, Obesity, Op…
GUCY1A3	Abnormal platelet aggregation, Achalasia, Autosomal recessive inheritance, Cutis marmorata, Dysphagia, Hemiparesis, Hypertension, Impotence, Ischemic stroke, Moyamoya phenomenon, Raynaud phenomenon, Seizures, Stroke, Thrombocytopenia, Variable expressivity,
ICOS	Anal atresia, Arthralgia, Autoimmune neutropenia, Autoimmune thrombocytopenia, Autoimmunity, Autosomal dominant inheritance, Autosomal recessive inheritance, B lymphocytopenia, Brachycephaly, Bronchiectasis, Chronic otitis media, Conjunctivitis, Decreased antibody level in blood, Diarrhea, Elevated hepatic transaminases, Emphysema, Failure to thrive in infancy, Gastrointestinal stroma tumor, Hemo…
SNX10	Abnormal blistering of the skin, Abnormality of epiphysis morphology, Abnormality of hair texture, Abnormality of temperature regulation, Abnormality of the metaphysis, Abnormality of the pulmonary valve, Abnormality of the ribs, Abnormality of visual evoked potentials, Anemia, Apnea, Autosomal recessive inheritance, Bone pain, Bowing of the long bones, Bruising susceptibility, Chronic rhinitis, …
PSMC3IP	Abnormality of metabolism/homeostasis, Aplasia/Hypoplasia of the breasts, Aplasia/hypoplasia of the uterus, Arachnodactyly, Ataxia, Autosomal recessive inheritance, Decreased fertility, Decreased serum estradiol, Delayed puberty, Delayed skeletal maturation, Gonadal dysgenesis, Hearing impairment, Increased circulating gonadotropin level, Microcephaly, Osteopenia, Osteoporosis of vertebrae, Prema…
GUSB	Abnormality of the heart valves, Abnormality of the hip bone, Abnormality of the pleura, Acetabular dysplasia, Anterior beaking of lower thoracic vertebrae, Anterior beaking of lumbar vertebrae, Arteriovenous malformation, Ascites, Autosomal recessive inheritance, Coarse facial features, Corneal opacity, Dermatan sulfate excretion in urine, Diaphyseal thickening, Dysostosis multiplex, Enlarged th…
GMPPB	Abnormality of the voice, Absent speech, Aplasia/Hypoplasia of the cerebellum, Ataxia, Autosomal recessive inheritance, Cardiomyopathy, Cataract, Cerebellar hypoplasia, Cleft palate, Cognitive impairment, Congenital muscular dystrophy, Congenital onset, Decreased fetal movement, EEG abnormality, EMG abnormality, Elevated serum creatine phosphokinase, Exercise intolerance, Feeding difficulties, Fl…
GMPPA	Achalasia, Adrenal insufficiency, Alacrima, Anisocoria, Anterior hypopituitarism, Ataxia, Autosomal recessive inheritance, Developmental regression, Dysautonomia, Dysphagia, Feeding difficulties, Gait disturbance, Generalized hyperpigmentation, Global developmental delay, Hearing impairment, Hyperkeratosis, Hyperreflexia, Hypohidrosis, Intellectual disability, Iris coloboma, Microcephaly, Muscula…
ALG6	Areflexia, Ataxia, Autosomal recessive inheritance, Elevated serum transaminases during infections, Global developmental delay, Hepatic failure, Muscular hypotonia, Muscular hypotonia of the trunk, Reduced antithrombin III activity, Reduced factor XI activity, Seizures, Strabismus, Type I transferrin isoform profile,
POMT2	Abnormality of the voice, Agenesis of corpus callosum, Anal atresia, Aplasia/Hypoplasia of the cerebellum, Aplasia/Hypoplasia of the corpus callosum, Areflexia, Atresia of the external auditory canal, Autosomal recessive inheritance, Blindness, Buphthalmos, Cataract, Cerebellar cyst, Cerebellar dysplasia, Cerebellar hypoplasia, Cerebral cortical atrophy, Cleft palate, Cleft upper lip, Cognitive i…
DMGDH	Abnormal enzyme/coenzyme activity, Autosomal recessive inheritance, Elevated serum creatine phosphokinase, Increased muscle fatiguability,
UBQLN2	Adult onset, Agitation, Amyotrophic lateral sclerosis, Anxiety, Athetosis, Depression, Dysarthria, Dysphagia, Dyspnea, Dystonia, Emotional lability, Fatigable weakness of respiratory muscles, Fatigable weakness of swallowing muscles, Fatigue, Frontotemporal dementia, Generalized muscle weakness, Laryngeal obstruction, Muscle cramps, Nausea and vomiting, Neurodegeneration, Pain, Paralysis, Progres…
ROR2	4920, Abnormality of the aorta, Abnormality of the foot, Abnormality of the hip bone, Abnormality of the palate, Abnormality of the pulmonary valve, Abnormality of the tricuspid valve, Absent fingernail, Absent uvula, Alopecia, Ankyloglossia, Anonychia, Anteverted nares, Aplasia/Hypoplasia involving the metacarpal bones, Aplasia/Hypoplasia of the distal phalanges of the hand, Atrial septal defect…
GUCY2D	Abnormal electroretinogram, Abnormality of color vision, Abnormality of neuronal migration, Abnormality of retinal pigmentation, Abnormality of the optic disc, Aplasia/Hypoplasia of the cerebellar vermis, Autosomal dominant inheritance, Autosomal recessive inheritance, Blindness, Cataract, Childhood onset, Cone/cone-rod dystrophy, Decreased light- and dark-adapted electroretinogram amplitude, Enc…
EFEMP2	Abnormality of the pinna, Aortic aneurysm, Aortic dilatation, Arachnodactyly, Arrhythmia, Arterial fibromuscular dysplasia, Arterial stenosis, Arterial tortuosity, Atelectasis, Autosomal recessive inheritance, Bladder diverticulum, Bowel diverticulosis, Bradycardia, Bulbous nose, Congenital diaphragmatic hernia, Congestive heart failure, Convex nasal ridge, Cutis laxa, Delayed cranial suture clos…
SLC40A1	Abdominal pain, Arthralgia, Cirrhosis, Congenital hepatic fibrosis, Generalized hyperpigmentation, Hepatic steatosis, Increased serum ferritin, Joint dislocation, Joint swelling, Limitation of joint mobility,
HABP2	Abnormality of neck blood vessel, Bone pain, Chronic lung disease, Chronic noninfectious lymphadenopathy, Colon cancer, Follicular thyroid carcinoma, Neoplasm of head and neck, Nodular goiter, Papillary renal cell carcinoma, Papillary thyroid carcinoma, Recurrent fractures, Spinal cord compression,
HSD17B10	Abnormality of movement, Aggressive behavior, Agitation, Arachnodactyly, Behavioral abnormality, Broad-based gait, Choreoathetosis, Delayed speech and language development, Developmental regression, Dysarthria, Global developmental delay, Hallucinations, Hyperreflexia, Hypertrophic cardiomyopathy, Hypoglycemia, Infantile axial hypotonia, Infantile onset, Intellectual disability, Lactic acidosis, …
HARS	Abnormal electroretinogram, Abnormality of cochlea, Absent Achilles reflex, Anxiety, Astigmatism, Ataxia, Autosomal recessive inheritance, Cataract, Delayed gross motor development, Depression, Distal sensory impairment, Hallucinations, Hammertoe, Hearing impairment, Hemianopia, High-grade hypermetropia, Horizontal nystagmus, Iris hypopigmentation, Nyctalopia, Optic disc pallor, Pes cavus, Photop…
HBA1	Abnormal hemoglobin, Abnormality of metabolism/homeostasis, Anemia, Aplasia/Hypoplasia of the earlobes, Aplasia/Hypoplasia of the eyebrow, Autosomal dominant inheritance, Broad forehead, Bruising susceptibility, Congestive heart failure, Cryptorchidism, Downslanted palpebral fissures, Epicanthus, Failure to thrive, Fatigue, Flexion contracture, Frontal bossing, Heinz body anemia, Hemoglobin H, He…
HBA2	Abnormal hemoglobin, Abnormality of metabolism/homeostasis, Anemia, Aplasia/Hypoplasia of the earlobes, Aplasia/Hypoplasia of the eyebrow, Autosomal dominant inheritance, Broad forehead, Bruising susceptibility, Congestive heart failure, Cryptorchidism, Downslanted palpebral fissures, Epicanthus, Failure to thrive, Fatigue, Flexion contracture, Frontal bossing, Heinz body anemia, Hemoglobin H, He…
HBB	Abnormal bone structure, Abnormal hemoglobin, Abnormal lactate dehydrogenase activity, Abnormality of metabolism/homeostasis, Abnormality of the dentition, Abnormality of the hypothalamus-pituitary axis, Abnormality of the nervous system, Abnormality of the skeletal system, Abnormality of the spleen, Abnormality of the thorax, Abnormality of the vasculature, Adrenal insufficiency, Anemia, Anxiety…
HBD	Abnormal hemoglobin, Microcytic anemia,
HBG1	Abnormal bone structure, Abnormal hemoglobin, Anemia, Autosomal dominant inheritance, Hepatomegaly, Microcytic anemia, Pallor, Persistence of hemoglobin F, Splenomegaly,
HBG2	Abnormal bone structure, Anemia, Autosomal dominant inheritance, Congenital onset, Cyanosis, Hepatomegaly, Jaundice, Methemoglobinemia, Pallor, Persistence of hemoglobin F, Reticulocytosis, Splenomegaly,
HCFC1	Athetosis, Brachycephaly, Chorea, Failure to thrive, Homocystinuria, Hypsarrhythmia, Infantile onset, Intellectual disability, Methylmalonic acidemia, Methylmalonic aciduria, Microcephaly, Muscular hypotonia, Short stature, X-linked inheritance, X-linked recessive inheritance,
HCRT	Abnormal rapid eye movement sleep, Abnormality of vision, Autosomal dominant inheritance, Cataplexy, Excessive daytime sleepiness, Excessive daytime somnolence, Hallucinations, Heterogeneous, Hypnagogic hallucinations, Hypnopompic hallucinations, Insomnia, Narcolepsy, Obesity, Paroxysmal drowsiness, Slurred speech, Syncope, Transient global amnesia,
HTT	Abnormality of eye movement, Abnormality of movement, Abnormality of the voice, Autosomal dominant inheritance, Behavioral abnormality, Bradykinesia, Cerebellar atrophy, Cerebral cortical atrophy, Chorea, Dementia, Depression, Developmental regression, EEG abnormality, Gait ataxia, Gliosis, Hyperreflexia, Neuronal loss in central nervous system, Personality changes, Rigidity, Seizures, Spasticity,
HELLS	Abnormality of chromosome stability, Abnormality of neutrophils, Anemia, Cellular immunodeficiency, Communicating hydrocephalus, Decreased antibody level in blood, Depressed nasal bridge, Epicanthus, Flat face, Global developmental delay, Hypertelorism, Intellectual disability, Low-set ears, Lymphopenia, Macrocephaly, Macroglossia, Malabsorption, Micrognathia, Protruding tongue, Recurrent respira…
HFE	Abnormal glucose tolerance, Abnormality of the hypothalamus-pituitary axis, Alopecia, Amenorrhea, Arrhythmia, Arthralgia, Arthropathy, Ascites, Autosomal recessive inheritance, Azoospermia, Cardiomegaly, Cardiomyopathy, Cholestasis, Chondrocalcinosis, Cirrhosis, Congestive heart failure, Diabetes mellitus, Elevated hepatic transaminases, Exocrine pancreatic insufficiency, Fatigue, Gynecomastia, H…
HGD	Abnormality of metabolism/homeostasis, Abnormality of the ear, Abnormality of the nail, Abnormality of the nose, Abnormality of the urinary system, Abnormality of vision, Aminoaciduria, Aortic dilatation, Aortic valve calcification, Arthralgia, Arthritis, Arthropathy, Autosomal recessive inheritance, Back pain, Blue sclerae, Calcification of cartilage, Cartilage destruction, Coronary artery calci…
HIC1	Abnormality of the cardiovascular system, Abnormality of upper lip, Anteverted nares, Ataxia, Cerebral cortical atrophy, Clinodactyly of the 5th finger, EEG abnormality, Epicanthus, Growth delay, High forehead, Hypoplasia of the corpus callosum, Lissencephaly, Nephropathy, Omphalocele, Polyhydramnios, Sacral dimple, Seizures, Short nose,
HLA-A	Arcuate scotoma, Attenuation of retinal blood vessels, Blind-spot enlargment, Blurred vision, Cataract, Chorioretinal abnormality, Choroidal neovascularization of the macula, Cystoid macular edema, Epiretinal membrane, Increased intraocular pressure, Inflammatory abnormality of the eye, Macular hole, Macular scar, Optic disc pallor, Photophobia, Photoreceptor layer loss on macular OCT, Retinal de…
HLA-B	Abdominal pain, Abnormal blistering of the skin, Abnormal pattern of respiration, Abnormal pyramidal signs, Abnormality of neutrophils, Abnormality of the aortic valve, Abnormality of the endocardium, Abnormality of the myocardium, Abnormality of the pleura, Abnormality of the urethra, Acantholysis, Acne, Acute hepatic failure, Amaurosis fugax, Anemia, Anorexia, Aortic regurgitation, Arterial thr…
MNX1	Abdominal distention, Abnormality of the intestine, Anal atresia, Anal fistula, Anal stenosis, Anterior sacral meningocele, Aplasia/Hypoplasia of the sacrum, Arteriovenous malformation, Autosomal dominant inheritance, Bicornuate uterus, Bifid sacrum, Bifid scrotum, Chronic constipation, Gastrointestinal obstruction, Global developmental delay, Hemisacrum, Horseshoe kidney, Hypoplasia of penis, Hy…
HLA-DPB1	Abdominal pain, Abnormality of the hypothalamus-pituitary axis, Abnormality of the oral cavity, Angina pectoris, Arrhythmia, Arthralgia, Autoimmunity, Cerebral ischemia, Chest pain, Chronic obstructive pulmonary disease, Chronic otitis media, Cough, Cranial nerve paralysis, Diabetes insipidus, Elevated C-reactive protein level, Elevated erythrocyte sedimentation rate, Epistaxis, Fatigue, Fever, G…
HLA-DQA1	Achalasia,
HLA-DQB1	Abnormal blistering of the skin, Abnormal rapid eye movement sleep, Abnormality of vision, Achalasia, Autoimmunity, Cataplexy, Diabetes mellitus, Eczema, Erythema, Excessive daytime sleepiness, Excessive daytime somnolence, Hallucinations, Insomnia, Macule, Obesity, Psoriasis, Recurrent infections, Slurred speech, Syncope, Transient global amnesia, Urticaria, Weight loss,
HLA-DRA	Alopecia, Lichenification, Perifollicular hyperkeratosis, Pruritus, Sparse axillary hair, Sparse pubic hair, Sparse scalp hair,
HLA-DRB1	Abdominal pain, Abnormal blistering of the skin, Abnormal bowel sounds, Abnormal cardiac ventricular function, Abnormal genital system morphology, Abnormal liver parenchyma morphology, Abnormal rapid eye movement sleep, Abnormality of the adrenal glands, Abnormality of the gastrointestinal tract, Abnormality of the nasal mucosa, Abnormality of the peritoneum, Abnormality of vision, Alopecia, Ante…
HLCS	Alopecia, Anorexia, Ataxia, Autosomal recessive inheritance, Coma, Feeding difficulties in infancy, Global developmental delay, Growth delay, Hyperammonemia, Hypertonia, Hyperventilation, Irritability, Keratoconjunctivitis, Lethargy, Metabolic acidosis, Muscular hypotonia, Nausea and vomiting, Organic aciduria, Perioral eczema, Respiratory distress, Seizures, Skin rash, Tachypnea, Thrombocytopeni…
HMBS	Abdominal pain, Abnormal urinary color, Acute episodes of neuropathic symptoms, Anorexia, Anxiety, Arrhythmia, Arthralgia, Autosomal dominant inheritance, Constipation, Cranial nerve paralysis, Depression, Diaphragmatic paralysis, Diarrhea, Dysuria, Elevated urinary delta-aminolevulinic acid, Hallucinations, Hepatocellular carcinoma, Hyperhidrosis, Hyperlipidemia, Hypertension, Hypertensive crisi…
HMGCS2	Hypoglycemia, Seizures,
HNF4A	Abnormality of endocrine pancreas physiology, Abnormality of exocrine pancreas physiology, Abnormality of fatty-acid metabolism, Absent vas deferens, Acute kidney injury, Agitation, Aminoaciduria, Aplasia/Hypoplasia of the pancreas, Arthritis, Autosomal dominant inheritance, Bicornuate uterus, Coma, Diabetes mellitus, Diarrhea, Drowsiness, Elevated alkaline phosphatase, Elevated hepatic transamin…
KLHL10	Abnormal sperm morphology, Autosomal dominant inheritance, Decreased testicular size, Increased circulating gonadotropin level, Infertility, Non-obstructive azoospermia, Obstructive azoospermia,
HNRNPA1	Abnormality of the abdominal musculature, Agitation, Amyotrophic lateral sclerosis, Anxiety, Autosomal dominant inheritance, Depression, Dyspnea, Elevated alkaline phosphatase, Emotional lability, Fatigable weakness of respiratory muscles, Fatigable weakness of swallowing muscles, Fatigue, Generalized muscle weakness, Laryngeal obstruction, Limb-girdle muscular dystrophy, Mildly elevated creatine…
HOXA11	Amegakaryocytic thrombocytopenia, Aplastic anemia, Autosomal dominant inheritance, Clinodactyly of the 5th finger, Congenital thrombocytopenia, Finger syndactyly, Hip dislocation, Hip dysplasia, Limited pronation/supination of forearm, Megakaryocytopenia, Petechiae, Proximal radio-ulnar synostosis, Purpura, Radial bowing, Radioulnar synostosis, Sensorineural hearing impairment, Shallow acetabular…
HOXA13	Abnormal dermatoglyphics, Autosomal dominant inheritance, Bicornuate uterus, Bifid scrotum, Brachydactyly, Chordee, Clinodactyly of the 5th finger, Delayed ossification of carpal bones, Delayed tarsal ossification, Glandular hypospadias, Hallux varus, Hypoplastic fifth toenail, Hypospadias, Longitudinal vaginal septum, Micropenis, Microtia, Postaxial hand polydactyly, Proximal placement of thumb,…
APC	Abdominal pain, Abnormality of retinal pigmentation, Abnormality of the abdominal wall, Abnormality of the musculature, Adenomatous colonic polyposis, Adrenocortical adenoma, Adrenocortical carcinoma, Arthralgia, Astrocytoma, Autosomal dominant inheritance, Carious teeth, Chest pain, Colon cancer, Congenital hypertrophy of retinal pigment epithelium, Desmoid tumors, Duodenal adenocarcinoma, Duode…
HPD	4-Hydroxyphenylacetic aciduria, 4-Hydroxyphenylpyruvic aciduria, Abnormality of the liver, Abnormality of tyrosine metabolism, Autosomal dominant inheritance, Autosomal recessive inheritance, Failure to thrive, Fine hair, Hypertyrosinemia, Hypothyroidism, Intellectual disability, mild, Metabolic acidosis, Muscular hypotonia, Seizures, Sparse hair,
HPGD	Abnormal cortical bone morphology, Abnormal hair pattern, Abnormal hair quantity, Abnormality of bone marrow cell morphology, Abnormality of epiphysis morphology, Abnormality of the fingernails, Abnormality of the knee, Abnormality of tibia morphology, Acne, Anemia, Arthralgia, Arthritis, Arthropathy, Aseptic necrosis, Autosomal dominant inheritance, Autosomal recessive inheritance, Bone pain, Ce…
HPRT1	Abnormality of extrapyramidal motor function, Abnormality of movement, Anemia, Behavioral abnormality, Choreoathetosis, Dysarthria, Dysphagia, Dystonia, Gout, Hematuria, Hemiplegia/hemiparesis, Hyperreflexia, Hyperuricosuria, Intellectual disability, Intellectual disability, mild, Intellectual disability, moderate, Megaloblastic anemia, Motor delay, Muscular hypotonia, Nephrolithiasis, Opisthoton…
AIRE	Abnormality of calcium-phosphate metabolism, Abnormality of the cerebral vasculature, Abnormality of the fingernails, Adrenal hyperplasia, Alopecia, Anemia, Asplenia, Autoimmunity, Autosomal dominant inheritance, Autosomal recessive inheritance, Cataract, Cerebral calcification, Cholelithiasis, Chronic active hepatitis, Chronic atrophic gastritis, Chronic mucocutaneous candidiasis, Decreased circ…
HRAS	Abnormal dermatoglyphics, Abnormality of dental color, Abnormality of dental enamel, Abnormality of dental morphology, Abnormality of finger, Abnormality of the fingernails, Abnormality of toe, Abnormality of vision, Acanthosis nigricans, Achilles tendon contracture, Adenoma sebaceum, Alopecia, Anteverted nares, Aplasia/Hypoplasia of the cerebellum, Aplasia/Hypoplasia of the corpus callosum, Arno…
HSD3B2	Abnormal oral glucose tolerance, Abnormal sex determination, Abnormality of the labia majora, Abnormality of the menstrual cycle, Absence of secondary sex characteristics, Accelerated skeletal maturation, Acidosis, Acne, Adrenal hyperplasia, Adrenocorticotropic hormone excess, Adrenogenital syndrome, Ambiguous genitalia, female, Ambiguous genitalia, male, Androgen insufficiency, Bifid scrotum, Cl…	XY karyotype, Generalized hyperpigmentation, Glucose intolerance, Gynecomastia, Hirsutism, Hyperkalemia, Hypernatriuria, Hyperpigmented genitalia, Hyponatremia, Hypospadias, Hypotension, Hypovolemia, Increased circulating ACTH level, Increased circulating renin level, Insulin resistance, Male pseudohermaphroditism, Neonatal hypoglycemia, Osteoporosis, Perineal hypospadias, Premature adrenarche, R…
HSD17B3	Abnormality of metabolism/homeostasis, Abnormality of the urethra, Ambiguous genitalia, Autosomal recessive inheritance, Cryptorchidism, Gynecomastia, Hypogonadotrophic hypogonadism, Hypothyroidism, Infertility, Male pseudohermaphroditism,
BIRC3	Abdominal pain, Abnormality of the nasolacrimal system, Abnormality of the thyroid gland, Anemia, B-cell lymphoma, Constipation, Fatigue, Fever, Hyperhidrosis, Mediastinal lymphadenopathy, Nausea and vomiting, Posterior uveitis, Pulmonary infiltrates, Recurrent respiratory infections, Visual impairment, Weight loss,
XIAP	Anemia, Cellular immunodeficiency, Decreased antibody level in blood, Encephalitis, Fever, Fulminant hepatitis, Hemophagocytosis, Hepatic encephalopathy, Hepatitis, Hepatomegaly, Hypertriglyceridemia, Hypofibrinogenemia, IgG deficiency, Immunodeficiency, Increased IgM level, Increased serum ferritin, Lymphadenopathy, Lymphoma, Meningitis, Pancytopenia, Recurrent pharyngitis, Reduced natural kille…
HSPB1	Adult onset, Areflexia, Areflexia of lower limbs, Autosomal dominant inheritance, Chronic axonal neuropathy, Decreased motor nerve conduction velocity, Difficulty walking, Distal amyotrophy, Distal lower limb amyotrophy, Distal lower limb muscle weakness, Distal muscle weakness, Distal sensory impairment, EMG: chronic denervation signs, EMG: neuropathic changes, Fasciculations, Foot dorsiflexor w…
HSPG2	Abnormal vertebral ossification, Abnormality of epiphysis morphology, Abnormality of femoral epiphysis, Abnormality of immune system physiology, Abnormality of pelvic girdle bone morphology, Abnormality of the abdominal wall, Abnormality of the eyebrow, Abnormality of the metaphysis, Abnormality of the pharynx, Abnormality of the ribs, Abnormality of the ureter, Abnormally straight spine, Anisosp…
APOA1	Abnormality of the liver, Anemia, Autosomal dominant inheritance, Blurred vision, Cholestasis, Corneal opacity, EMG abnormality, Edema, Generalized amyloid deposition, Hematuria, Hemiplegia/hemiparesis, Hepatomegaly, Hypertension, Hypoalphalipoproteinemia, Lymphadenopathy, Nephropathy, Nephrotic syndrome, Proteinuria, Skin rash, Splenomegaly, Xanthomatosis,
HYAL1	Abnormality of the acetabulum, Abnormality of the skin, Autosomal recessive inheritance, Bifid uvula, Depressed nasal bridge, Heparan sulfate excretion in urine, Keratan sulfate excretion in urine, Recurrent otitis media, Short stature, Submucous cleft hard palate,
UBAC2	Abdominal pain, Abnormal blistering of the skin, Abnormal pyramidal signs, Abnormality of the myocardium, Acne, Anorexia, Aortic regurgitation, Arterial thrombosis, Arthralgia, Arthritis, Aseptic necrosis, Ataxia, Blindness, Cataract, Cerebral ischemia, Confusion, Cranial nerve paralysis, Developmental regression, Encephalitis, Endocarditis, Fatigue, Fever, Gait disturbance, Gangrene, Gastrointes…
APOB	Abnormal eye physiology, Abnormality of internal carotid artery, Abnormality of nervous system physiology, Acanthocytosis, Angina pectoris, Aortic atherosclerosis, Arthralgia, Ataxia, Autosomal dominant inheritance, Autosomal recessive inheritance, Calcification of the aorta, Cerebral artery atherosclerosis, Corneal arcus, Coronary artery aneurysm, Coronary artery disease, Coronary atherosclerosi…
GPIHBP1	Acute pancreatitis, Autosomal recessive inheritance, Colitis, Dementia, Depression, Diabetes mellitus, Episodic abdominal pain, Eruptive xanthomas, Failure to thrive, Hepatic steatosis, Hepatomegaly, Hepatosplenomegaly, Hyperchylomicronemia, Hyperlipoproteinemia, Hypertriglyceridemia, Jaundice, Lipemia retinalis, Memory impairment, Nausea and vomiting, Perianal abscess, Pulmonary embolism, Recurr…
IRF8	Abnormality of immune system physiology, Autosomal dominant inheritance, Autosomal recessive inheritance, Failure to thrive, Fever, Immunodeficiency, Infantile onset, Lymphadenopathy, Recurrent infections,
CCDC39	Abnormal axonemal organization of respiratory motile cilia, Abnormal ciliary motility, Absent inner dynein arms, Autosomal recessive inheritance, Bronchiectasis, Chronic sinusitis, Ciliary dyskinesia, Infertility, Otitis media, Polysplenia, Recurrent respiratory infections, Situs inversus totalis,
SLC6A19	Abnormal blistering of the skin, Abnormal urinary color, Abnormality of the eye, Anxiety, Ataxia, Autosomal dominant inheritance, Autosomal recessive inheritance, Calcium oxalate nephrolithiasis, Cutaneous photosensitivity, EEG abnormality, Emotional lability, Encephalitis, Episodic ataxia, Gingivitis, Global developmental delay, Glossitis, Hallucinations, Hydroxyprolinuria, Hyperglycinuria, Hype…
NEXMIF	Absent speech, Autistic behavior, Cerebral cortical atrophy, Congenital onset, Esotropia, Failure to thrive, Gastroesophageal reflux, Global developmental delay, Growth delay, Hyperactivity, Hypoplasia of the corpus callosum, Hypsarrhythmia, Intellectual disability, Microcephaly, Muscular hypotonia of the trunk, Neonatal hypotonia, Poor eye contact, Postnatal microcephaly, Round face, Seizures, S…
NANOS1	Autosomal dominant inheritance, Azoospermia, Decreased testicular size, Globozoospermia, Increased circulating gonadotropin level, Infertility, Non-obstructive azoospermia, Obstructive azoospermia, Sperm tail anomaly,
FREM2	Abnormal cortical gyration, Abnormal hair pattern, Abnormal heart morphology, Abnormal lung lobation, Abnormality of cardiovascular system morphology, Abnormality of the anus, Abnormality of the pinna, Abnormality of the small intestine, Abnormality of the thymus, Abnormality of the umbilicus, Absent eyebrow, Absent eyelashes, Ambiguous genitalia, Anal atresia, Anal stenosis, Anophthalmia, Aplasi…
IDH1	Abnormality of coagulation, Abnormality of the metaphysis, Anemia, Astrocytoma, Bone pain, Breast carcinoma, Cerebral palsy, Chondrosarcoma, Cranial nerve paralysis, Dysphagia, Exostoses, Goiter, Hemangiomatosis, Joint stiffness, Lymphangioma, Micromelia, Multiple enchondromatosis, Neoplasm of the adrenal cortex, Osteolysis, Ovarian neoplasm, Parathyroid adenoma, Pituitary adenoma, Platyspondyly,…
IDH2	Abnormality of coagulation, Abnormality of the metaphysis, Anemia, Astrocytoma, Autosomal dominant inheritance, Bone pain, Breast carcinoma, Cardiomyopathy, Cerebral palsy, Chondrosarcoma, Cranial nerve paralysis, D-2-hydroxyglutaric aciduria, Dysphagia, Exostoses, Global developmental delay, Goiter, Hemangiomatosis, Joint stiffness, Lymphangioma, Micromelia, Multiple enchondromatosis, Muscular h…
IDH3B	Abnormal electroretinogram, Abnormality of retinal pigmentation, Abnormality of the retinal vasculature, Abnormality of the testis, Anteverted nares, Attenuation of retinal blood vessels, Atypical scarring of skin, Autosomal recessive inheritance, Blindness, Cataract, Conductive hearing impairment, Constriction of peripheral visual field, Decreased light- and dark-adapted electroretinogram amplit…
IDUA	Abnormal CNS myelination, Abnormal diaphysis morphology, Abnormal nerve conduction velocity, Abnormal pyramidal signs, Abnormality of epiphysis morphology, Abnormality of skin pigmentation, Abnormality of the clavicle, Abnormality of the elbow, Abnormality of the heart valves, Abnormality of the ribs, Abnormality of the tonsils, Abnormality of the vertebrae, Angina pectoris, Anteverted nares, Aor…
RD3	Abnormal electroretinogram, Abnormality of macular pigmentation, Abnormality of neuronal migration, Abnormality of retinal pigmentation, Abnormality of the optic disc, Aplasia/Hypoplasia of the cerebellar vermis, Autosomal recessive inheritance, Cataract, Congenital blindness, Encephalocele, Global developmental delay, Hearing impairment, Hemiplegia/hemiparesis, Intellectual disability, Keratocon…
APOC3	Hyperalphalipoproteinemia, Hypercholesterolemia, Hyperlipidemia, Hypobetalipoproteinemia, Hypotriglyceridemia,
LRIT3	Abnormality of macular pigmentation, Autosomal recessive inheritance, Congenital stationary night blindness, Myopia, Nyctalopia, Nystagmus, Optic disc hypoplasia, Reduced visual acuity, Severe Myopia, Strabismus,
RSPH4A	Abnormal central microtubular pair morphology of respiratory motile cilia, Abnormal ciliary motility, Autosomal recessive inheritance, Bronchiectasis, Chronic rhinitis, Ciliary dyskinesia, Exercise intolerance, Recurrent respiratory infections, Recurrent sinusitis, Short stature,
EYS	Abnormal electroretinogram, Abnormality of retinal pigmentation, Abnormality of the retinal vasculature, Abnormality of the testis, Anteverted nares, Attenuation of retinal blood vessels, Atypical scarring of skin, Autosomal recessive inheritance, Blindness, Bone spicule pigmentation of the retina, Cataract, Conductive hearing impairment, Constriction of peripheral visual field, Glaucoma, Hyperin…
ZFP57	Abnormal heart morphology, Abnormality of the pancreatic islet cells, Apraxia, Arthrogryposis multiplex congenita, Bilateral ptosis, Coma, Contractures of the joints of the lower limbs, Dehydration, Downturned corners of mouth, Failure to thrive, Generalized myoclonic seizures, Generalized tonic-clonic seizures, Global developmental delay, Glycosuria, Hearing impairment, Hyperglycemia, Hypovolemi…
ZNF81	Intellectual disability, Macrotia, X-linked recessive inheritance,
IGBP1	Agenesis of corpus callosum, Broad neck, Choanal atresia, Cleft palate, Cupped ear, Downslanted palpebral fissures, High forehead, High palate, Intellectual disability, Iris coloboma, Low-set ears, Macrocephaly, Nystagmus, Optic nerve coloboma, Patent ductus arteriosus, Pectus excavatum, Prominent nasal bridge, Retrognathia, Scoliosis, Sensorineural hearing impairment, Short neck, Short stature, …
IGF1	Abnormal facial shape, Abnormality of metabolism/homeostasis, Attention deficit hyperactivity disorder, Autosomal recessive inheritance, Bilateral sensorineural hearing impairment, Cafe-au-lait spot, Clinodactyly, Clinodactyly of the 5th finger, Concave nasal ridge, Congenital bilateral ptosis, Congenital onset, Congenital sensorineural hearing impairment, Decreased body weight, Delayed eruption …
APOE	Abnormality of the eye, Absent axillary hair, Accelerated atherosclerosis, Acute pancreatitis, Alzheimer disease, Angina pectoris, Aortic atherosclerosis, Atheromatosis, Autosomal dominant inheritance, Autosomal recessive inheritance, Blepharitis, Cerebral amyloid angiopathy, Cirrhosis, Corneal arcus, Dementia, Diabetes mellitus, Edema, Glomerulopathy, Gout, Hepatic steatosis, Hepatomegaly, Hyper…
IGF1R	Abnormal facial shape, Abnormality of the rib cage, Agitation, Anxiety, Autosomal dominant inheritance, Autosomal recessive inheritance, Broad nasal tip, Clinodactyly, Congenital onset, Decreased body weight, Delayed skeletal maturation, Delayed speech and language development, Everted lower lip vermilion, Increased serum insulin-like growth factor 1 {comment=HPO:probinson}, Intellectual disabili…
IGF2	Abnormality of cardiovascular system morphology, Abnormality of the cardiovascular system, Abnormality of the dentition, Abnormality of the foot, Abnormality of the ureter, Accelerated skeletal maturation, Adrenocortical carcinoma, Adrenocortical cytomegaly, Ambiguous genitalia, Asymmetry of the thorax, Autosomal dominant inheritance, Blue sclerae, Cafe-au-lait spot, Cardiomegaly, Cardiomyopathy,…
IGFALS	Decreased serum insulin-like growth factor 1, Delayed puberty, Delayed skeletal maturation, Insulin insensitivity, Insulin resistance, Micrognathia, Mild postnatal growth retardation, Reduced insulin like growth factor binding protein acid labile subunit level, Truncal obesity,
NIPAL4	Abnormality of the dentition, Abnormality of the helix, Abnormality of the nail, Alopecia, Aplasia/Hypoplasia of the eyebrow, Autosomal recessive inheritance, Chronic otitis media, Cognitive impairment, Congenital nonbullous ichthyosiform erythroderma, Corneal erosion, Dehydration, Dry skin, Ectropion, Erythroderma, Everted lower lip vermilion, Failure to thrive, Gangrene, Hearing impairment, Hyp…
IGH	Abdominal pain, Abnormality of bone marrow cell morphology, Abnormality of the gastrointestinal tract, Abnormality of the nasolacrimal system, Abnormality of the peritoneum, Abnormality of the thyroid gland, Anemia, Anorexia, B-cell lymphoma, Constipation, Fatigue, Fever, Hyperhidrosis, Lymphadenopathy, Lymphedema, Lymphoma, Mediastinal lymphadenopathy, Meningitis, Nausea and vomiting, Night swea…
IGHM	Agammaglobulinemia, Arthritis, Autosomal recessive inheritance, B lymphocytopenia, Bronchiectasis, Cellulitis, Chronic otitis media, Conjunctivitis, Cough, Crohn's disease, Dehydration, Diarrhea, Epicanthus, External ear malformation, Failure to thrive, Fatigue, Fever, Hepatitis, High palate, Hypertelorism, Immunodeficiency, Infantile onset, Malabsorption, Meningitis, Neutropenia, Osteomyelitis, …
APP	Alzheimer disease, Autosomal dominant inheritance, Behavioral abnormality, Cerebellar hemorrhage, Cerebral amyloid angiopathy, Cerebral calcification, Cerebral hemorrhage, Cerebral ischemia, Coma, Death in early adulthood, Dementia, Dysphagia, Febrile seizures, Gait disturbance, Global developmental delay, Headache, Heterogeneous, Intellectual disability, Long-tract signs, Memory impairment, Migr…
DNAAF3	Absent inner and outer dynein arms, Autosomal recessive inheritance, Bronchiectasis, Ciliary dyskinesia, Congenital onset, Hearing impairment, Immotile cilia, Infertility, Nasal polyposis, Otitis media, Recurrent respiratory infections, Respiratory distress, Sinusitis, Situs inversus totalis,
APRT	Autosomal recessive inheritance, Dysuria, Hematuria, Nephrolithiasis, Recurrent urinary tract infections, Renal insufficiency, Stage 5 chronic kidney disease,
IGLL1	Agammaglobulinemia, Arthritis, Autosomal recessive inheritance, Bronchiectasis, Cellulitis, Chronic otitis media, Conjunctivitis, Cough, Dehydration, Diarrhea, Epicanthus, External ear malformation, Failure to thrive, Fatigue, Fever, Hepatitis, High palate, Hypertelorism, Immunodeficiency, Infantile onset, Malabsorption, Meningitis, Neutropenia, Osteomyelitis, Recurrent bacterial infections, Recu…
IHH	Absent distal interphalangeal creases, Autosomal dominant inheritance, Autosomal recessive inheritance, Brachydactyly, Broad metacarpal epiphyses, Broad metacarpals, Broad nail, Broad palm, Clinodactyly of the 5th finger, Cone-shaped capital femoral epiphysis, Cone-shaped epiphysis, Cone-shaped epiphysis of the 1st metacarpal, Cone-shaped metacarpal epiphyses, Coxa vara, Cupped ribs, Delayed ossi…
FAS	Abdominal pain, Abnormal blistering of the skin, Abnormal pyramidal signs, Abnormality of the eyebrow, Abnormality of the eyelashes, Abnormality of the myocardium, Acne, Anorexia, Antineutrophil antibody positivity, Antinuclear antibody positivity, Antiphospholipid antibody positivity, Aortic regurgitation, Apraxia, Arterial thrombosis, Arthralgia, Arthritis, Aseptic necrosis, Ataxia, Autoimmune …
IL2RA	Alopecia, Antinuclear antibody positivity, Apraxia, Arthralgia, Autoimmune hemolytic anemia, Autosomal recessive inheritance, Chronic diarrhea, Decrease in T cell count, Dental malocclusion, Diabetes mellitus, Eczema, Elevated C-reactive protein level, Elevated erythrocyte sedimentation rate, Hepatomegaly, Hepatosplenomegaly, Hypothyroidism, IgA deficiency, Immunodeficiency, Iridocyclitis, Joint …
IL2RB	Antinuclear antibody positivity, Apraxia, Arthralgia, Dental malocclusion, Elevated C-reactive protein level, Elevated erythrocyte sedimentation rate, Iridocyclitis, Joint dislocation, Joint swelling, Juvenile rheumatoid arthritis, Limitation of joint mobility, Polyarticular arthritis,
IL2RG	Abnormality of lymphocytes, Abnormality of the metaphysis, Agammaglobulinemia, Alopecia, Anemia, Aplasia/Hypoplasia of the eyebrow, Autoimmunity, Chronic diarrhea, Chronic oral candidiasis, Combined immunodeficiency, Decreased number of CD4+ T cells, Decreased number of CD8+ T cells, Desquamation of skin soon after birth, Dry skin, Edema, Eosinophilia, Erythroderma, Failure to thrive, Fever, Hepa…
IL6	Abdominal pain, Anterior uveitis, Arthralgia, Autoimmunity, Elevated C-reactive protein level, Elevated erythrocyte sedimentation rate, Fever, Hepatomegaly, Joint swelling, Juvenile rheumatoid arthritis, Lymphadenopathy, Pericarditis, Pleural effusion, Skin rash, Splenomegaly,
IL7R	Abnormality of lymphocytes, Abnormality of the metaphysis, Alopecia, Anemia, Aplasia/Hypoplasia of the eyebrow, Autoimmunity, Autosomal recessive inheritance, Chronic diarrhea, Desquamation of skin soon after birth, Diarrhea, Dry skin, Eczema, Edema, Eosinophilia, Erythroderma, Failure to thrive, Failure to thrive secondary to recurrent infections, Fever, Hepatomegaly, Hypothyroidism, Lymphadenop…
IL10	Abdominal pain, Abnormal blistering of the skin, Abnormal pyramidal signs, Abnormality of the myocardium, Acne, Anorexia, Aortic regurgitation, Arterial thrombosis, Arthralgia, Arthritis, Aseptic necrosis, Ataxia, Blindness, Cataract, Cerebral ischemia, Confusion, Cranial nerve paralysis, Developmental regression, Encephalitis, Endocarditis, Fatigue, Fever, Gait disturbance, Gangrene, Gastrointes…
AQP2	Anorexia, Autosomal dominant inheritance, Autosomal recessive inheritance, Constipation, Enuresis nocturna, Failure to thrive, Feeding difficulties, Feeding difficulties in infancy, Fever, Global developmental delay, Heterogeneous, Hydroureter, Hypernatremia, Hypernatremic dehydration, Hypertonic dehydration, Hyposthenuria, Hypovolemia, Intellectual disability, Irritability, Megacystis, Nausea an…
IL12A	Abdominal distention, Abdominal pain, Abnormal blistering of the skin, Abnormal pyramidal signs, Abnormality of lipid metabolism, Abnormality of the intrahepatic bile duct, Abnormality of the myocardium, Abnormality of the thyroid gland, Acne, Anorexia, Antinuclear antibody positivity, Aortic regurgitation, Arterial thrombosis, Arthralgia, Arthritis, Ascites, Aseptic necrosis, Ataxia, Biliary cir…
IL12B	Abnormal pattern of respiration, Abnormality of the aortic valve, Abnormality of the endocardium, Amaurosis fugax, Anemia, Anorexia, Arthralgia, Arthritis, Cerebral ischemia, Chest pain, Dilatation, Dilatation of the ascending aorta, Fatigue, Fever, Gangrene, Gastrointestinal infarctions, Hemoptysis, Hyperhidrosis, Hypertensive crisis, Hypertrophic cardiomyopathy, Immunodeficiency, Inflammatory a…
IL12RB1	Abdominal distention, Abnormality of lipid metabolism, Abnormality of the intrahepatic bile duct, Abnormality of the thyroid gland, Antinuclear antibody positivity, Ascites, Autosomal recessive inheritance, Biliary cirrhosis, Celiac disease, Cirrhosis, Conjugated hyperbilirubinemia, Dermatographic urticaria, Elevated alkaline phosphatase, Excessive daytime somnolence, Fatigue, Gastrointestinal in…
IMPDH1	Abnormal electroretinogram, Abnormality of neuronal migration, Abnormality of retinal pigmentation, Abnormality of the optic disc, Abnormality of the retinal vasculature, Abnormality of the testis, Anteverted nares, Aplasia/Hypoplasia of the cerebellar vermis, Atypical scarring of skin, Autosomal dominant inheritance, Blindness, Bone spicule pigmentation of the retina, Cataract, Conductive hearin…
IMPG1	Abnormality of color vision, Autosomal dominant inheritance, Choroideremia, Iris hypopigmentation, Macular dystrophy, Moderate visual impairment, Reduced visual acuity, Retinal nonattachment, Visual field defect, Visual impairment, Vitelliform-like macular lesions,
AQP5	Abnormal blistering of the skin, Diffuse palmoplantar keratoderma, Erythema, Papule, Pruritus, Skin ulcer,
INS	Abnormal heart morphology, Abnormality of the ear, Abnormality of the immune system, Anteverted nares, Apraxia, Arthrogryposis multiplex congenita, Ataxia, Autosomal dominant inheritance, Beta-cell dysfunction, Bilateral ptosis, Clinodactyly, Coma, Contractures of the joints of the lower limbs, Dehydration, Diabetes mellitus, Downturned corners of mouth, Failure to thrive, Generalized myoclonic s…
INPPL1	Abnormal vertebral ossification, Abnormality of epiphysis morphology, Abnormality of the fingernails, Abnormality of the metaphysis, Accelerated skeletal maturation, Advanced tarsal ossification, Anterior rib cupping, Anteverted nares, Autosomal recessive inheritance, Bell-shaped thorax, Blue sclerae, Brachydactyly, Broad thumb, Cleft palate, Cryptorchidism, Delayed skeletal maturation, Depressed…
INSR	Abdominal distention, Abnormal C-peptide level, Abnormal facial shape, Abnormality of the abdominal wall, Abnormality of the thyroid gland, Abnormality of the upper urinary tract, Acanthosis nigricans, Accelerated skeletal maturation, Adipose tissue loss, Advanced eruption of teeth, Asymmetry of the breasts, Autosomal dominant inheritance, Autosomal recessive inheritance, Brachydactyly, Cachexia,…
PDX1	Abnormal heart morphology, Abnormality of the ear, Abnormality of the immune system, Anteverted nares, Apraxia, Arthrogryposis multiplex congenita, Ataxia, Autosomal dominant inheritance, Autosomal recessive inheritance, Beta-cell dysfunction, Bilateral ptosis, Clinodactyly, Coma, Contractures of the joints of the lower limbs, Dehydration, Diabetes mellitus, Downturned corners of mouth, Exocrine …
ITGA6	Abdominal distention, Abnormality of the genitourinary system, Anonychia, Aplasia cutis congenita, Aplasia of the bladder, Arthrogryposis multiplex congenita, Atrophic scars, Autosomal recessive inheritance, Axillary pterygia, Congenital onset, Congenital pyloric atresia, Death in infancy, Ectropion, Elevated maternal serum alpha-fetoprotein, Esophageal atresia, Fragile skin, Hydronephrosis, Hypo…
IRF5	Abdominal distention, Abnormal bowel sounds, Abnormality of lipid metabolism, Abnormality of the intrahepatic bile duct, Abnormality of the thyroid gland, Antinuclear antibody positivity, Arthralgia, Arthritis, Ascites, Autoimmunity, Biliary cirrhosis, Carious teeth, Celiac disease, Cirrhosis, Congestive heart failure, Conjugated hyperbilirubinemia, Contractures involving the joints of the feet, …
IRF6	Abnormality of the nail, Abnormality of the ribs, Abnormality of the salivary glands, Ambiguous genitalia, Ankyloblepharon, Autosomal dominant inheritance, Bifid scrotum, Bifid uvula, Choanal atresia, Cleft palate, Cleft upper lip, Cryptorchidism, Cutaneous finger syndactyly, Dementia, Fibrous syngnathia, Finger syndactyly, Generalized hirsutism, Hypodontia, Hypoplasia of the maxilla, Hypoplasia …
AR	Abnormality of lipid metabolism, Abnormality of the mouth, Abnormality of the rib cage, Absent axillary hair, Absent facial hair, Absent pubic hair, Absent vas deferens, Adult onset, Aplasia of the uterus, Aplasia/Hypoplasia of the fallopian tube, Azoospermia, Bifid scrotum, Bulbar palsy, Calf muscle hypertrophy, Cryptorchidism, Decreased fertility, Dysarthria, Dysphagia, Dysphonia, Elevated foll…	XY karyotype, Female pseudohermaphroditism, Gait disturbance, Gonadal neoplasm, Growth abnormality, Gynecomastia, Hypogonadism, Hyporeflexia, Hypospadias, Infertility, Inguinal hernia, Limb muscle weakness, Male pseudohermaphroditism, Micropenis, Muscle cramps, Muscular hypotonia, Neoplasm, Nephrolithiasis, Osteoporosis, Perineal hypospadias, Peripheral neuropathy, Primary amenorrhea, Sensory neu…
ISL1	Abnormality of the anus, Abnormality of the clitoris, Bladder exstrophy, Bowel incontinence, Epispadias, Hypoplasia of penis, Inguinal hernia, Intestinal malrotation, Omphalocele, Recurrent urinary tract infections, Umbilical hernia, Vesicoureteral reflux,
ITGA7	Autosomal recessive inheritance, Cognitive impairment, Congenital muscular dystrophy, Elevated serum creatine phosphokinase, Fatty replacement of skeletal muscle, Increased variability in muscle fiber diameter, Infantile muscular hypotonia, Infantile onset, Intellectual disability, Motor delay, Muscular hypotonia, Myopathy, Neonatal hypotonia, Pectus excavatum, Recurrent respiratory infections, R…
ABCC6	Abnormality of the cerebral vasculature, Abnormality of the endocardium, Abnormality of the mouth, Abnormality of the skin, Abnormality of the sternum, Abnormality of the thorax, Abnormality of thrombocytes, Accelerated atherosclerosis, Acne, Angina pectoris, Angioid streaks of the retina, Autosomal dominant inheritance, Autosomal recessive inheritance, Blue sclerae, Bruising susceptibility, Calc…
ITGB4	Abdominal distention, Abnormality of skin pigmentation, Abnormality of the genitourinary system, Abnormality of the stomach, Anemia, Anonychia, Aplasia cutis congenita, Aplasia of the bladder, Arthrogryposis multiplex congenita, Atrophic scars, Autosomal dominant inheritance, Autosomal recessive inheritance, Axillary pterygia, Camptodactyly of finger, Carious teeth, Congenital onset, Congenital p…
ITGB6	Abnormal nasal morphology, Alopecia, Amelogenesis imperfecta, Anterior open bite, Anterior open-bite malocclusion, Aplasia/Hypoplasia of the eyebrow, Autosomal recessive inheritance, Brachydactyly, Delayed skeletal maturation, Dental enamel pits, EEG abnormality, Flexion contracture, Hearing impairment, Hypergonadotropic hypogonadism, Hypoplasia of dental enamel, Ichthyosis, Intellectual disabili…
STT3A	Abnormal glycosylation, Autosomal recessive inheritance, Cerebellar atrophy, Congenital onset, Cryptorchidism, Failure to thrive, Feeding difficulties, Generalized hypotonia, Global developmental delay, Impaired smooth pursuit, Intellectual disability, Microcephaly, Micropenis, Muscular hypotonia, Scrotal hypoplasia, Seizures,
ITPR1	Abnormality of movement, Abnormality of the pulmonary artery, Aniridia, Ataxia, Autosomal recessive inheritance, Cerebellar hypoplasia, Global developmental delay, Hearing abnormality, Intellectual disability, Mask-like facies, Muscular hypotonia, Scanning speech,
IVD	Autosomal recessive inheritance, Bone marrow hypocellularity, Cerebellar hemorrhage, Coma, Dehydration, Global developmental delay, Hyperglycinuria, Ketoacidosis, Lethargy, Leukopenia, Metabolic acidosis, Pancytopenia, Seizures, Thrombocytopenia, Vomiting,
JAK2	Abdominal pain, Abnormal bleeding, Abnormal platelet morphology, Acute hepatic failure, Acute leukemia, Acute myeloid leukemia, Amaurosis fugax, Angina pectoris, Arterial thrombosis, Arthralgia, Ascites, Autosomal dominant inheritance, Bruising susceptibility, Budd-Chiari syndrome, Cerebral hemorrhage, Cerebral ischemia, Chest pain, Cholecystitis, Chronic myelogenous leukemia, Cirrhosis, Dysarthr…
JUP	Acantholysis, Acanthosis nigricans, Alopecia, Anonychia, Autosomal dominant inheritance, Autosomal recessive inheritance, Cardiomegaly, Cardiomyopathy, Cleft upper lip, Congestive heart failure, Curly hair, Dilated cardiomyopathy, Episodes of ventricular tachycardia, Esophageal ulceration, Fragile skin, Heterogeneous, Hyperhidrosis, Nail dystrophy, Natal tooth, Onycholysis, Oral mucosal blisters,…
ANOS1	Abnormality of body height, Abnormality of cardiovascular system morphology, Abnormality of color vision, Abnormality of the dentition, Abnormality of the voice, Absence of pubertal development, Absence of secondary sex characteristics, Anosmia, Anterior hypopituitarism, Anxiety, Ataxia, Bimanual synkinesia, Breast hypoplasia, Camptodactyly, Cleft palate, Congenital sensorineural hearing impairme…
KCNA1	Abnormality of movement, Abnormality of the hand, Ataxia, Autosomal dominant inheritance, Babinski sign, Blurred vision, Congenital diaphragmatic hernia, Dysarthria, EMG abnormality, Elevated serum creatine phosphokinase, Episodic ataxia, Headache, Hyperreflexia, Juvenile onset, Myokymia, Seizures, Slurred speech, Spastic gait, Tremor, Type 1 muscle fiber predominance, Variable expressivity, Vert…
NDUFS7	Abnormal mitochondria in muscle tissue, Abnormal pattern of respiration, Ataxia, Autosomal recessive inheritance, CNS demyelination, Dysarthria, Dystonia, Emotional lability, Failure to thrive, Gliosis, Global developmental delay, Hepatocellular necrosis, Heterogeneous, Hyperreflexia, Hypertrichosis, Increased CSF lactate, Increased serum lactate, Infantile onset, Intellectual disability, Lactic …
DNAJB13	Recurrent respiratory infections,
KIF7	Abnormal facial shape, Abnormality of cardiovascular system morphology, Abnormality of epiphysis morphology, Abnormality of the cardiac septa, Abnormality of the clavicle, Abnormality of the pinna, Agenesis of corpus callosum, Anal atresia, Anencephaly, Aplasia/Hypoplasia of the cerebellum, Aplasia/Hypoplasia of the corpus callosum, Autosomal dominant inheritance, Autosomal recessive inheritance,…
CERKL	Abnormal electroretinogram, Abnormality of retinal pigmentation, Abnormality of the retinal vasculature, Abnormality of the testis, Anteverted nares, Attenuation of retinal blood vessels, Atypical scarring of skin, Autosomal recessive inheritance, Blindness, Cataract, Conductive hearing impairment, Constriction of peripheral visual field, Glaucoma, Hyperinsulinemia, Hyperreflexia, Hypogonadism, H…
KCNH2	Atrial fibrillation, Atrioventricular block, Autosomal dominant inheritance, Bradycardia, Cardiac arrest, Heterogeneous, Palpitations, Prolonged QT interval, Shortened QT interval, Sudden cardiac death, Syncope, Torsade de pointes, Ventricular fibrillation,
KCNJ2	Antegonial notching of mandible, Atrial fibrillation, Atrioventricular block, Autosomal dominant inheritance, Bidirectional ventricular ectopy, Blepharophimosis, Brachydactyly, Bradycardia, Broad forehead, Bulbous nose, Cleft palate, Clinodactyly of the 5th finger, Clinodactyly of the 5th toe, Delayed eruption of permanent teeth, Delayed skeletal maturation, Depression, Facial asymmetry, Growth a…
KCNJ5	Abnormal circulating renin, Adrenal hyperplasia, Atrioventricular block, Autosomal dominant inheritance, Cardiac arrest, Congestive heart failure, Coronary artery disease, Decreased circulating renin level, Epistaxis, Glucocortocoid-insensitive primary hyperaldosteronism, Headache, Hyperaldosteronism, Hypercalciuria, Hypertension, Hypokalemia, Intracranial hemorrhage, Left ventricular hypertrophy…
KCNJ6	Abnormality of eye movement, Abnormality of the forehead, Absence of subcutaneous fat, Autosomal dominant inheritance, Congenital generalized lipodystrophy, Decreased testicular size, Dimple chin, Dyspnea, Failure to thrive, Febrile seizures, Flexion contracture, Generalized lipodystrophy, Gingival overgrowth, High palate, High, narrow palate, Hyperreflexia, Hypertonia, Increased susceptibility t…
KCNJ8	Abnormality of the heart valves, Abnormality of the metaphysis, Accelerated skeletal maturation, Anteverted nares, Broad hallux phalanx, Broad ribs, Cardiomegaly, Coarse facial features, Coxa valga, Cuboid-shaped vertebral bodies, Curly eyelashes, Deep plantar creases, Delayed skeletal maturation, Epicanthus, Finger syndactyly, Generalized hirsutism, Hypertrophic cardiomyopathy, Intellectual disa…
KCNJ10	Abnormality of metabolism/homeostasis, Abnormality of the mitochondrion, Abnormality of the renal tubule, Ataxia, Autosomal recessive inheritance, Cerebellar atrophy, Chronic axonal neuropathy, Cochlear malformation, Compensated hypothyroidism, Congenital sensorineural hearing impairment, Delayed speech and language development, Dysdiadochokinesis, Enlarged vestibular aqueduct, Enuresis, Failure …
KCNJ11	Abnormal brain FDG positron emission tomography, Abnormal heart morphology, Abnormality of fatty-acid metabolism, Abnormality of the ear, Abnormality of the immune system, Abnormality of the pancreatic islet cells, Agitation, Anteverted nares, Apraxia, Arthrogryposis multiplex congenita, Ataxia, Autosomal dominant inheritance, Autosomal recessive inheritance, Beta-cell dysfunction, Bilateral ptos…
KCNJ13	Abnormal electroretinogram, Abnormality of neuronal migration, Abnormality of retinal pigmentation, Abnormality of the optic disc, Aplasia/Hypoplasia of the cerebellar vermis, Autosomal dominant inheritance, Autosomal recessive inheritance, Cataract, Encephalocele, Global developmental delay, Hearing impairment, Hemiplegia/hemiparesis, Intellectual disability, Keratoconus, Muscular hypotonia, Nyc…
KCNQ1	Abnormality of the ear, Accelerated skeletal maturation, Adrenocortical carcinoma, Adrenocortical cytomegaly, Atrial fibrillation, Atrioventricular block, Autosomal dominant inheritance, Autosomal recessive inheritance, Bradycardia, Cardiomegaly, Cardiomyopathy, Coarse facial features, Congenital sensorineural hearing impairment, Cryptorchidism, Dandy-Walker malformation, Diastasis recti, Enlarge…
KCNQ2	Abnormality of the globus pallidus, Abnormality of vision, Apnea, Autosomal dominant inheritance, Autosomal recessive inheritance, Cerebral atrophy, Cerebral edema, Choreoathetosis, Cognitive impairment, Deeply set eye, Dysesthesia, Dyskinesia, Dysphasia, Dystonia, EEG with burst suppression, Epileptic encephalopathy, Epileptic spasms, Facial erythema, Fatigue, Febrile seizures, Feeding difficult…
KCNQ3	Abnormality of vision, Autosomal dominant inheritance, Choreoathetosis, Cognitive impairment, Deeply set eye, Dysesthesia, Dyskinesia, Dysphasia, Fatigue, Focal clonic seizures, Generalized tonic-clonic seizures, Hallucinations, Hypertonia, Memory impairment, Migraine, Muscular hypotonia, Myoclonus, Nausea and vomiting, Reduced consciousness/confusion, Seizures,
KISS1	Abnormality of body height, Abnormality of the dentition, Abnormality of the voice, Absence of pubertal development, Absence of secondary sex characteristics, Anosmia, Anxiety, Autosomal recessive inheritance, Breast hypoplasia, Camptodactyly, Cleft palate, Congenital sensorineural hearing impairment, Cryptorchidism, Decreased testicular size, Decreased testosterone in males, Delayed puberty, Del…
KIT	Abdominal pain, Abnormal blistering of the skin, Abnormality of calvarial morphology, Abnormality of metabolism/homeostasis, Abnormality of the ear, Abnormality of the liver, Absent pigmentation of the ventral chest, Acute myeloid leukemia, Aganglionic megacolon, Anemia, Ataxia, Autosomal dominant inheritance, Cardiorespiratory arrest, Chronic myelogenous leukemia, Chronic myelomonocytic leukemia…
ARG1	Anorexia, Autosomal recessive inheritance, Behavioral abnormality, Diaminoaciduria, EEG abnormality, Global developmental delay, Hemiplegia/hemiparesis, Hyperactivity, Hyperammonemia, Intellectual disability, Intellectual disability, severe, Irritability, Neurological speech impairment, Oroticaciduria, Postnatal growth retardation, Progressive spastic quadriplegia, Seizures, Vomiting,
KIF22	Abnormal calcification of the carpal bones, Abnormality of the patella, Abnormality of the sacrum, Anteverted nares, Autosomal dominant inheritance, Broad distal phalanx of finger, Carpal bone hypoplasia, Caudal interpedicular narrowing, Congenital hip dislocation, Delayed patellar ossification, Delayed phalangeal epiphyseal ossification, Depressed nasal bridge, Dislocated radial head, Enlarged t…
KRAS	Abdominal pain, Abnormal bleeding, Abnormal dermatoglyphics, Abnormal hair quantity, Abnormal platelet function, Abnormal pyramidal signs, Abnormality of coagulation, Abnormality of creatine metabolism, Abnormality of dental color, Abnormality of dental morphology, Abnormality of finger, Abnormality of the pulmonary valve, Abnormality of the spleen, Abnormality of the ulna, Abnormality of toe, Ab…
KRT1	Abnormal blistering of the skin, Abnormality of metabolism/homeostasis, Abnormality of the fingernails, Abnormality of the hair, Abnormality of the nail, Autoamputation of digits, Autosomal dominant inheritance, Bleeding with minor or no trauma, Congenital bullous ichthyosiform erythroderma, Diffuse palmoplantar keratoderma, Eczema, Erythema, Erythroderma, Flexion contracture, Hyperhidrosis, Icht…
KRT5	Abnormal blistering of the skin, Abnormal pattern of respiration, Abnormality of dental enamel, Abnormality of skin pigmentation, Abnormality of the nail, Atrophic scars, Autosomal dominant inheritance, Autosomal recessive inheritance, Bruising susceptibility, Congenital onset, Constipation, Dermal atrophy, Discrete 2 to 5-mm hyper- and hypopigmented macules, Erythema, Failure to thrive, Fatigabl…
KRT6A	Abnormal blistering of the skin, Abnormality of nail color, Abnormality of the fingernails, Alopecia, Anonychia, Carious teeth, Cataract, Chapped lip, Cognitive impairment, Corneal dystrophy, Epidermal cyst, Furrowed tongue, Gingivitis, Hepatomegaly, Hyperhidrosis, Ichthyosis, Laryngomalacia, Nail dystrophy, Onychogryposis of toenails, Oral leukoplakia, Palmar hyperkeratosis, Palmoplantar keratod…
KRT6B	Abnormal blistering of the skin, Abnormality of nail color, Abnormality of the fingernails, Alopecia, Anonychia, Autosomal dominant inheritance, Carious teeth, Cataract, Cognitive impairment, Corneal dystrophy, Hepatomegaly, Hyperhidrosis, Ichthyosis, Laryngomalacia, Nail dystrophy, Oral leukoplakia, Palmoplantar keratoderma, Respiratory insufficiency, Steatocystoma multiplex, Thick nail,
KRT9	Abnormality of the fingernails, Autosomal dominant inheritance, Eczema, Erythema, Hyperhidrosis, Increased IgE level, Localized epidermolytic hyperkeratosis, Palmoplantar hyperkeratosis, Palmoplantar keratoderma, Verrucae,
KRT14	Abnormal blistering of the skin, Abnormal pattern of respiration, Abnormality of dental enamel, Abnormality of the conjunctiva, Abnormality of the nail, Adermatoglyphia, Alopecia of scalp, Anemia, Atrophic scars, Autosomal dominant inheritance, Autosomal recessive inheritance, Bruising susceptibility, Carious teeth, Congenital onset, Constipation, Dermal atrophy, Diffuse palmoplantar keratoderma,…
KRT16	Abnormal blistering of the skin, Abnormality of nail color, Abnormality of the fingernails, Alopecia, Anonychia, Autosomal dominant inheritance, Carious teeth, Cataract, Cognitive impairment, Corneal dystrophy, Eczema, Erythema, Follicular hyperkeratosis, Hepatomegaly, Heterogeneous, Hyperhidrosis, Ichthyosis, Laryngomalacia, Localized epidermolytic hyperkeratosis, Nail dystrophy, Oral leukoplaki…
KRT17	Abnormal blistering of the skin, Abnormality of nail color, Abnormality of the fingernails, Adenoma sebaceum, Alopecia, Anonychia, Autosomal dominant inheritance, Carious teeth, Cataract, Cognitive impairment, Corneal dystrophy, Dry hair, Epidermal cyst, Hepatomegaly, Heterogeneous, Hoarse voice, Hyperhidrosis, Ichthyosis, Laryngomalacia, Nail dysplasia, Nail dystrophy, Natal tooth, Nephrolithias…
CCDC103	Abnormal respiratory motile cilium morphology, Autosomal recessive inheritance, Bronchiectasis, Chronic rhinitis, Chronic sinusitis, Ciliary dyskinesia, Congenital onset, Recurrent respiratory infections, Situs inversus totalis,
RGS9BP	Bradyopsia, Photophobia, Visual impairment,
KRT81	Abnormality of metabolism/homeostasis, Abnormality of the dentition, Abnormality of the eyebrow, Abnormality of the eyelashes, Abnormality of the nail, Alopecia, Autosomal dominant inheritance, Brittle hair, Cataract, Cognitive impairment, Fine hair, Follicular hyperkeratosis, Heterogeneous, Hypotrichosis, Infantile onset, Intellectual disability, Nail dysplasia, Nail dystrophy, Patchy alopecia, …
KRT83	Abnormality of metabolism/homeostasis, Abnormality of the dentition, Abnormality of the eyebrow, Abnormality of the eyelashes, Abnormality of the nail, Alopecia, Autosomal dominant inheritance, Brittle hair, Cataract, Cognitive impairment, Fine hair, Follicular hyperkeratosis, Heterogeneous, Hypotrichosis, Infantile onset, Intellectual disability, Nail dysplasia, Nail dystrophy, Patchy alopecia, …
C2ORF71	Abnormal electroretinogram, Abnormality of retinal pigmentation, Abnormality of the retinal vasculature, Abnormality of the testis, Anteverted nares, Attenuation of retinal blood vessels, Atypical scarring of skin, Autosomal recessive inheritance, Blindness, Bone spicule pigmentation of the retina, Cataract, Conductive hearing impairment, Fundus atrophy, Glaucoma, Hyperinsulinemia, Hyperreflexia,…
KRT86	Abnormality of metabolism/homeostasis, Abnormality of the dentition, Abnormality of the eyebrow, Abnormality of the eyelashes, Abnormality of the nail, Alopecia, Autosomal dominant inheritance, Brittle hair, Cataract, Cognitive impairment, Fine hair, Follicular hyperkeratosis, Heterogeneous, Hypotrichosis, Infantile onset, Intellectual disability, Nail dysplasia, Nail dystrophy, Patchy alopecia, …
LIN28B	Elevated urinary catecholamines, Neoplasm of the nervous system,
IYD	Abdominal distention, Autosomal recessive inheritance, Coarse facial features, Constipation, Fatigue, Global developmental delay, Goiter, Growth delay, Hypersomnia, Hypothyroidism, Intellectual disability, Jaundice, Large fontanelles, Macroglossia, Muscular hypotonia, Short stature, Umbilical hernia,
FEZF1	Abnormality of cardiovascular system morphology, Abnormality of color vision, Abnormality of the voice, Anosmia, Anterior hypopituitarism, Ataxia, Autosomal dominant inheritance, Autosomal recessive inheritance, Bimanual synkinesia, Breast hypoplasia, Cleft palate, Cryptorchidism, Decreased fertility, Decreased testicular size, Delayed puberty, Delayed skeletal maturation, Dysarthria, Dyspareunia…
L1CAM	Abnormal facial shape, Absent septum pellucidum, Adducted thumb, Aganglionic megacolon, Agenesis of corpus callosum, Aphasia, Aqueductal stenosis, Camptodactyly of finger, Cerebellar hypoplasia, Clinodactyly of the 5th finger, Coarse facial features, Corticospinal tract hypoplasia, Delayed speech and language development, Flexion contracture of thumb, Gait disturbance, Hand clenching, Hemiplegia/…
USP27X	Intellectual disability,
LAMA2	Abnormal brainstem MRI signal intensity, Abnormal cortical gyration, Abnormality of the temporomandibular joint, Abnormality of visual evoked potentials, Absence seizures, Areflexia, Arrhythmia, Aspiration, Astrocytosis, Atelectasis, Autosomal recessive inheritance, Cardiomyopathy, Cerebral edema, Chewing difficulties, Cognitive impairment, Congenital muscular dystrophy, Congenital onset, Decreas…
LAMA3	Abnormal blistering of the skin, Abnormality of skin pigmentation, Abnormality of the eye, Alopecia, Amelogenesis imperfecta, Anemia, Ankyloglossia, Anonychia, Aplasia cutis congenita, Atrophic scars, Autosomal recessive inheritance, Camptodactyly of finger, Carious teeth, Congenital localized absence of skin, Congenital onset, Death in infancy, Dehydration, Dilated cardiomyopathy, Dyspnea, Esoph…
LAMA4	Abnormality of neutrophils, Autosomal dominant inheritance, Dilated cardiomyopathy, EMG abnormality, Elevated serum creatine phosphokinase, Lipoatrophy, Myopathy, Palmoplantar keratoderma, Sensorineural hearing impairment,
LAMB3	Abnormal blistering of the skin, Abnormality of skin pigmentation, Alopecia, Amelogenesis imperfecta, Anemia, Ankyloglossia, Anonychia, Aplasia cutis congenita, Atrophic scars, Autosomal dominant inheritance, Autosomal recessive inheritance, Camptodactyly of finger, Carious teeth, Congenital localized absence of skin, Congenital onset, Death in infancy, Dehydration, Dilated cardiomyopathy, Dyspne…
LAMC2	Abnormal blistering of the skin, Abnormality of skin pigmentation, Alopecia, Anemia, Ankyloglossia, Anonychia, Aplasia cutis congenita, Atrophic scars, Autosomal recessive inheritance, Camptodactyly of finger, Carious teeth, Congenital localized absence of skin, Congenital onset, Death in infancy, Dehydration, Dilated cardiomyopathy, Dyspnea, Esophageal stricture, Failure to thrive, Feeding diffi…
GDF6	Abnormal electroretinogram, Abnormal vertebral segmentation and fusion, Abnormality of cardiovascular system morphology, Abnormality of limb bone morphology, Abnormality of neuronal migration, Abnormality of retinal pigmentation, Abnormality of the cranial nerves, Abnormality of the optic disc, Abnormality of the ribs, Abnormality of the sacrum, Abnormality of the shoulder, Abnormality of the tem…
LCAT	Angina pectoris, Autosomal recessive inheritance, Corneal opacity, Hemolytic anemia, Hepatomegaly, Hyperbetalipoproteinemia, Hypertriglyceridemia, Hypoalphalipoproteinemia, Increased circulating very-low-density lipoprotein cholesterol, Lymphadenopathy, Normochromic anemia, Opacification of the corneal stroma, Proteinuria, Renal insufficiency, Splenomegaly, Visual impairment,
LDLR	Abnormal eye physiology, Abnormality of internal carotid artery, Abnormality of nervous system physiology, Angina pectoris, Aortic atherosclerosis, Arthralgia, Autosomal dominant inheritance, Calcification of the aorta, Cerebral artery atherosclerosis, Corneal arcus, Coronary artery aneurysm, Coronary atherosclerosis, Dyspnea, Heart murmur, Hepatic steatosis, Hyperbetalipoproteinemia, Hypercholes…
LEP	Absence of secondary sex characteristics, Accelerated skeletal maturation, Autosomal recessive inheritance, Decreased T cell activation, Decreased number of CD4+ T cells, Decreased serum estradiol, Decreased serum leptin, Decreased testicular size, Decreased testosterone in males, Gynecomastia, Hypergonadotropic hypogonadism, Hyperinsulinemia, Hypertriglyceridemia, Hypogonadism, Hypoplasia of the…
LEPR	Abnormal hypothalamus morphology, Absence of secondary sex characteristics, Accelerated skeletal maturation, Aggressive behavior, Decreased T cell activation, Decreased number of CD4+ T cells, Decreased serum estradiol, Decreased serum leptin, Decreased testicular size, Decreased testosterone in males, Delayed puberty, Emotional lability, Growth hormone deficiency, Gynecomastia, Hypergonadotropic…
LETM1	Abdominal situs inversus, Abnormal form of the vertebral bodies, Abnormal sternal ossification, Abnormality of movement, Abnormality of the gallbladder, Abnormality of the heart valves, Abnormality of the kidney, Abnormality of the pinna, Absent septum pellucidum, Accessory spleen, Agenesis of corpus callosum, Aplasia cutis congenita of scalp, Aplasia of the uterus, Aplasia/Hypoplasia of the cere…
LFNG	Abnormal form of the vertebral bodies, Abnormality of female internal genitalia, Abnormality of immune system physiology, Abnormality of the intervertebral disk, Abnormality of the ureter, Anomalous pulmonary venous return, Anteverted nares, Autosomal recessive inheritance, Broad forehead, Camptodactyly of finger, Cleft palate, Congenital diaphragmatic hernia, Cryptorchidism, Depressed nasal brid…
LHCGR	Abnormality of the hair, Accelerated skeletal maturation, Acne, Attention deficit hyperactivity disorder, Autosomal recessive inheritance, Decreased testicular size, Hypergonadotropic hypogonadism, Increased circulating gonadotropin level, Long penis, Macroorchidism, Male infertility, Oligospermia, Precocious puberty, Precocious puberty in males, Sex-limited autosomal dominant, Tall stature,
LHX1	Autism, Cerebral atrophy, Cryptorchidism, Diabetes mellitus, Elevated hepatic transaminases, Feeding difficulties, Global developmental delay, Hearing impairment, Intellectual disability, Language impairment, Large fontanelles, Multicystic kidney dysplasia, Oligohydramnios, Pancreatic aplasia, Renal hypoplasia/aplasia, Renal insufficiency, Seizures, Shawl scrotum, Short stature, Subcortical cereb…
LIFR	Abnormal metaphyseal trabeculation, Abnormality of dental enamel, Abnormality of the dentition, Abnormality of vision, Absent patellar reflexes, Adducted thumb, Apnea, Asthma, Autosomal recessive inheritance, Blotching pigmentation of the skin, Broad ischia, Camptodactyly of finger, Contracture of the proximal interphalangeal joint of the 5th finger, Decreased corneal reflex, Dysautonomia, Dyspha…
LIG4	Abnormality of cardiovascular system morphology, Abnormality of chromosome stability, Abnormality of female external genitalia, Abnormality of lymphocytes, Abnormality of neutrophils, Abnormality of skin pigmentation, Abnormality of the antihelix, Abnormality of the fingernails, Abnormality of the metaphysis, Acute leukemia, Acute lymphoblastic leukemia, Alopecia, Anal stenosis, Anemia, Aplasia/H…
LIMK1	Abdominal pain, Abnormal dermatoglyphics, Abnormal form of the vertebral bodies, Abnormality of dental enamel, Abnormality of extrapyramidal motor function, Abnormality of lipid metabolism, Abnormality of pelvic girdle bone morphology, Abnormality of the ankles, Abnormality of the carotid arteries, Abnormality of the diencephalon, Abnormality of the endocardium, Abnormality of the fingernails, Ab…
LIPA	Abdominal distention, Adrenal calcification, Adrenal insufficiency, Anemia, Arteriosclerosis, Ascites, Autosomal recessive inheritance, Bone-marrow foam cells, Cachexia, Cirrhosis, Death in infancy, Diarrhea, Esophageal varix, Failure to thrive, Fever, Global developmental delay, Growth delay, Hepatic failure, Hepatic fibrosis, Hepatomegaly, Hepatosplenomegaly, Hypercholesterolemia, Hypertriglyce…
LIPC	Angina pectoris, Autosomal recessive inheritance, Eruptive xanthomas, Hyperalphalipoproteinemia, Hypertriglyceridemia, Premature coronary artery disease,
LIPE	Abdominal obesity, Abnormality of lipid metabolism, Abnormality of the labia majora, Acanthosis nigricans, Autosomal recessive inheritance, Combined hyperlipidemia, Decreased adiponectin level, Decreased serum leptin, Elevated serum creatine phosphokinase, Hepatic steatosis, Hepatomegaly, Hypertriglyceridemia, Increased adipose tissue around the neck, Increased intraabdominal fat, Insulin resista…
POLG	5428, Abdominal distention, Abdominal pain, Abnormality of the cerebral white matter, Abnormality of visual evoked potentials, Adult onset, Areflexia, Astrocytosis, Ataxia, Atrophy/Degeneration involving the spinal cord, Autosomal dominant inheritance, Autosomal recessive inheritance, Bile duct proliferation, Blindness, Bradykinesia, Cachexia, Cardiomyopathy, Cataract, Cerebellar atrophy, Cerebra…
AUH	549, Abnormality of the basal ganglia, Ataxia, Athetosis, Autosomal recessive inheritance, Cerebral atrophy, Cognitive impairment, Coma, Delayed speech and language development, Dysarthria, Dystonia, Failure to thrive, Febrile seizures, Global developmental delay, Hepatomegaly, Hyperreflexia, Hypoglycemia, Infantile onset, Leukoencephalopathy, Metabolic acidosis, Microcephaly, Motor delay, Optic …
TMEM70	54968, Abnormality of the aortic valve, Abnormality of the kidney, Abnormality of the pulmonary valve, Aplasia/Hypoplasia of the corpus callosum, Arrhythmia, Ataxia, Autosomal recessive inheritance, Camptodactyly of finger, Cataract, Cerebral cortical atrophy, Congenital onset, Congestive heart failure, Cryptorchidism, Death in infancy, Encephalitis, Encephalopathy, Failure to thrive, Flat face, …
AGK	55750, Abnormal electroretinogram, Autosomal recessive inheritance, Cataract, Congenital cataract, Corneal dystrophy, Easy fatigability, Exercise intolerance, Exercise-induced lactic acidemia, Fatigue, Glaucoma, Growth delay, Hypertrophic cardiomyopathy, Increased serum lactate, Infantile onset, Lactic acidosis, Mitochondrial myopathy, Motor delay, Muscle weakness, Muscular hypotonia, Myopathy, M…
TAZ	6901, Abnormal mitochondrial morphology, Abnormality of neutrophils, Arrhythmia, Congestive heart failure, Deeply set eye, Dilated cardiomyopathy, EMG abnormality, Elevated serum creatine phosphokinase, Endocardial fibroelastosis, Exercise intolerance, Failure to thrive, Fatigue, Full cheeks, Gait disturbance, Granulocytopenia, Growth delay, Hypertrophic cardiomyopathy, Intermittent lactic acidem…
OPA3	80207, Abnormality of extrapyramidal motor function, Ataxia, Autosomal dominant inheritance, Autosomal recessive inheritance, Babinski sign, Cataract, Chorea, Choreoathetosis, Cognitive impairment, Dysarthria, Gait disturbance, Hyperreflexia, Intellectual disability, Nystagmus, Optic atrophy, Reduced visual acuity, Spastic paraparesis, Spasticity, Tremor, Visual impairment,
SERAC1	Abnormality of extrapyramidal motor function, Abnormality of the coagulation cascade, Aplasia/Hypoplasia involving the central nervous system, Autosomal recessive inheritance, Brain atrophy, Cerebellar atrophy, Developmental regression, Dystonia, Encephalopathy, Failure to thrive, Feeding difficulties, Global developmental delay, Hyperammonemia, Hypoglycemia, Increased serum lactate, Intellectual…
ATPAF2	Ataxia, Autosomal recessive inheritance, Cryptorchidism, Failure to thrive, Global developmental delay, Hepatomegaly, Hyperammonemia, Hypertrophic cardiomyopathy, Hypospadias, Increased serum lactate, Infantile onset, Lactic acidosis, Low-set ears, Microcephaly, Muscular hypotonia, Prominent nasal bridge, Retrognathia, Short stature,
ATP5E	Autosomal recessive inheritance, Decreased activity of mitochondrial ATP synthase complex, Hypertrophic cardiomyopathy, Intellectual disability, Lactic acidosis, Peripheral neuropathy,
HMGCL	Autosomal recessive inheritance, Coma, Death in childhood, Decreased plasma carnitine, Excessive daytime somnolence, Fever, Glutaric aciduria, Hepatomegaly, Hyperammonemia, Hypoglycemia, Metabolic acidosis,
DNAJC19	Autosomal recessive inheritance, Congestive heart failure, Cryptorchidism, Decreased testicular size, Dilated cardiomyopathy, Glutaric aciduria, Hypospadias, Intellectual disability, Intrauterine growth retardation, Microvesicular hepatic steatosis, Muscle weakness, Noncompaction cardiomyopathy, Nonprogressive cerebellar ataxia, Normochromic microcytic anemia, Optic atrophy, Postnatal growth reta…
LMNA	Abnormal atrioventricular conduction, Abnormal hair whorl, Abnormal oral glucose tolerance, Abnormal trabecular bone morphology, Abnormality of circulating leptin level, Abnormality of complement system, Abnormality of fatty-acid metabolism, Abnormality of retinal pigmentation, Abnormality of skeletal muscle fiber size, Abnormality of the Achilles tendon, Abnormality of the cerebral vasculature, …
LMNB1	Abnormal pyramidal signs, Abnormality of the urinary system, Adult onset, Ataxia, Atrophy of the spinal cord, Autonomic bladder dysfunction, Autonomic erectile dysfunction, Autosomal dominant inheritance, Babinski sign, Cerebral cortical atrophy, Constipation, Corpus callosum atrophy, Decreased sweating due to autonomic dysfunction, Depression, Diffuse leukoencephalopathy, Dilatation of the bladd…
LMO1	Elevated urinary catecholamines, Neoplasm of the nervous system,
CHCHD10	Agitation, Amyotrophic lateral sclerosis, Anxiety, Areflexia, Ataxia, Autosomal dominant inheritance, Babinski sign, Bulbar palsy, Calf muscle hypertrophy, Cerebral cortical atrophy, Depression, Difficulty walking, Dysarthria, Dysphagia, Dyspnea, Elevated serum creatine phosphokinase, Emotional lability, Exercise intolerance, Facial palsy, Fasciculations, Fatigable weakness of respiratory muscles…
LMX1B	Abnormality of the fingernails, Absence of pectoralis minor muscle, Absent distal interphalangeal creases, Anonychia, Antecubital pterygium, Aplasia/Hypoplasia of the patella, Autosomal dominant inheritance, Biceps aplasia, Cataract, Cleft palate, Cleft upper lip, Clinodactyly of the 5th finger, Concave nail, Cubitus valgus, Disproportionate prominence of the femoral medial condyle, Elongated rad…
LOR	Amniotic constriction ring, Autosomal dominant inheritance, Congenital nonbullous ichthyosiform erythroderma, Erythema, Honeycomb palmoplantar keratoderma, Hyperkeratosis, Nail dystrophy, Orthokeratosis, Palmoplantar keratoderma, Parakeratosis, Sensorineural hearing impairment, Skin plaque, Thick nail,
LOX	Abnormality of the iris, Abnormality of the sternum, Aortic regurgitation, Arachnodactyly, Ascending aortic dissection, Bicuspid aortic valve, Bruising susceptibility, Cardiomegaly, Carotid artery dilatation, Chest pain, Coronary artery disease, Cutis marmorata, Cystic medial necrosis of the aorta, Descending aortic dissection, Dilatation of abdominal aortic, Dilatation of ascending aorta, Dilata…
SOHLH1	Decreased testicular size, Increased circulating gonadotropin level, Non-obstructive azoospermia, Obstructive azoospermia,
LRP2	Aplasia/Hypoplasia of the corpus callosum, Autosomal recessive inheritance, Bicornuate uterus, Broad forehead, Broad nasal tip, Cataract, Congenital diaphragmatic hernia, Depressed nasal bridge, Diaphragmatic eventration, Downslanted palpebral fissures, Global developmental delay, Hypertelorism, Hypoplasia of the iris, Infra-orbital crease, Intellectual disability, Intestinal malrotation, Iris co…
LRP6	Hypoplasia of the maxilla, Microdontia, Micrognathia, Oligodontia, Taurodontia,
LRP5	Abdominal distention, Abdominal pain, Abnormal cortical bone morphology, Abnormal form of the vertebral bodies, Abnormality of pelvic girdle bone morphology, Abnormality of the clavicle, Abnormality of the macula, Abnormality of the pancreas, Abnormality of the ribs, Abnormality of the vertebral column, Absent anterior eye chamber, Autosomal dominant inheritance, Autosomal recessive inheritance, …
LTBP2	Aortic valve stenosis, Autosomal recessive inheritance, Brachydactyly, Cataract, Corneal opacity, Deep anterior chamber, Ectopia lentis, Glaucoma, High palate, Hypermetropia, Increased intraocular pressure, Intellectual disability, mild, Iridodonesis, Joint stiffness, Limitation of joint mobility, Megalocornea, Mitral regurgitation, Myopia, Photophobia, Primary congenital glaucoma, Pulmonic steno…
LTBP3	Abnormality of epiphysis morphology, Abnormality of femur morphology, Abnormality of the eyebrow, Amelogenesis imperfecta, Anteverted nares, Autosomal recessive inheritance, Brachydactyly, Bulbous nose, Decreased nerve conduction velocity, Delayed skeletal maturation, Fifth metacarpal with ulnar notch, Herniation of intervertebral nuclei, Hoarse voice, Hypertrichosis, Hypoplasia of the maxilla, I…
DUOXA2	Abdominal distention, Abnormality of metabolism/homeostasis, Autosomal recessive inheritance, Coarse facial features, Constipation, Fatigue, Global developmental delay, Goiter, Growth delay, Hypersomnia, Hypothyroidism, Intellectual disability, Jaundice, Large fontanelles, Macroglossia, Muscular hypotonia, Short stature, Umbilical hernia,
SH2D1A	Anemia, Cellular immunodeficiency, Decreased antibody level in blood, Encephalitis, Fulminant hepatitis, Hepatic encephalopathy, Hepatomegaly, IgG deficiency, Immunodeficiency, Increased IgM level, Lymphadenopathy, Lymphoma, Meningitis, Pancytopenia, Recurrent pharyngitis, Reduced natural killer cell activity, Splenomegaly, Thrombocytopenia, X-linked recessive inheritance,
EPCAM	Abdominal pain, Abnormal pyramidal signs, Abnormality of creatine metabolism, Agnosia, Amaurosis fugax, Anxiety, Arthritis, Attention deficit hyperactivity disorder, Autosomal recessive inheritance, Basal cell carcinoma, Benign neoplasm of the central nervous system, Cardiac diverticulum, Colon cancer, Constipation, Death in early adulthood, Death in infancy, Depression, Developmental regression,…
SMAD3	Abnormality of the iris, Abnormality of the sternum, Aortic aneurysm, Aortic dissection, Aortic regurgitation, Arachnodactyly, Arterial tortuosity, Ascending aortic dissection, Atrial fibrillation, Autosomal dominant inheritance, Bicuspid aortic valve, Bruising susceptibility, Camptodactyly, Cardiomegaly, Carotid artery dilatation, Chest pain, Cleft palate, Coronary artery disease, Cutis marmorat…
MAF	Abnormality of the dentition, Arnold-Chiari type I malformation, Autosomal dominant inheritance, Brachycephaly, Brachydactyly, Broad eyebrow, Broad philtrum, Camptodactyly, Cataract, Cerebral atrophy, Cerulean cataract, Congenital cataract, Corneal dystrophy, Corneal opacity, Cortical pulverulent cataract, Craniofacial asymmetry, Delayed cranial suture closure, Depressed nasal bridge, Downslanted…
MAK	Abnormal electroretinogram, Abnormality of retinal pigmentation, Abnormality of the retinal vasculature, Abnormality of the testis, Anteverted nares, Atypical scarring of skin, Autosomal recessive inheritance, Blindness, Cataract, Conductive hearing impairment, Glaucoma, Hyperinsulinemia, Hyperreflexia, Hypogonadism, Hypoplasia of penis, Intellectual disability, Keratoconus, Nyctalopia, Nystagmus…
STS	Abdominal wall defect, Abnormality of metabolism/homeostasis, Abnormality of the stomach, Acute leukemia, Attention deficit hyperactivity disorder, Autism, Congenital ichthyosiform erythroderma, Corneal opacity, Cryptorchidism, Dry skin, Dysphasia, Global developmental delay, Hyperkeratosis, Hypogonadism, Hypohidrosis, Ichthyosis, Intellectual disability, Lissencephaly, Neoplasm, Neurological spe…
MANBA	Abnormal facial shape, Abnormality of metabolism/homeostasis, Aggressive behavior, Angiokeratoma, Autosomal recessive inheritance, Demyelinating peripheral neuropathy, Hearing impairment, Hyperactivity, Hypoplasia of the abdominal wall musculature, Increased urinary disaccharide excretion, Intellectual disability, Muscular hypotonia, Neurological speech impairment, Recurrent infections, Recurrent…
MAOA	Aggressive behavior, Autism, Behavioral abnormality, Cognitive impairment, Intellectual disability, Low frustration tolerance, Motor delay, Self-injurious behavior, X-linked recessive inheritance,
MAPT	Abnormal brain FDG positron emission tomography, Abnormal lower motor neuron morphology, Abnormal pyramidal signs, Abnormality of extrapyramidal motor function, Abnormality of the cerebral white matter, Abulia, Adult onset, Aggressive behavior, Akinesia, Alexia, Amyotrophic lateral sclerosis, Anxiety, Apathy, Apraxia, Astrocytosis, Autosomal dominant inheritance, Axial dystonia, Blurred vision, B…
MATN3	Arthralgia, Arthralgia of the hip, Autosomal dominant inheritance, Autosomal recessive inheritance, Bowing of the legs, Broad femoral neck, Coxa vara, Delayed ossification of carpal bones, Delayed tarsal ossification, Disproportionate short-limb short stature, Dysplastic iliac wings, Epiphyseal dysplasia, Flat acetabular roof, Gait disturbance, Genu valgum, Genu varum, Heterogeneous, Hip dysplasi…
MC1R	Abnormality of extrapyramidal motor function, Abnormality of the hair, Abnormality of the lymphatic system, Abnormality of the optic nerve, Albinism, Basal cell carcinoma, Congenital giant melanocytic nevus, Cutaneous melanoma, Dry skin, Freckling, Generalized hirsutism, Hydrocephalus, Hypopigmented skin patches, Iris hypopigmentation, Melanoma, Neoplasm of the breast, Neoplasm of the pancreas, N…
MC4R	Acanthosis nigricans, Autosomal dominant inheritance, Autosomal recessive inheritance, Childhood-onset truncal obesity, Decreased resting energy expenditure, Hyperinsulinemia, Hypertension, Hypertriglyceridemia, Increased adipose tissue, Obesity, Phenotypic variability, Polygenic inheritance, Polyphagia, Type II diabetes mellitus,
MDM2	Abnormal renal physiology, Breast carcinoma, Gastrointestinal dysmotility, Lymphoma, Melanoma, Neoplasm of the adrenal cortex, Neoplasm of the colon, Neoplasm of the nervous system, Neoplasm of the pancreas, Neoplasm of the skin, Osteosarcoma, Progressive encephalopathy, Subcutaneous nodule,
MECP2	Abnormal T-wave, Abnormality of chromosome segregation, Abnormality of metabolism/homeostasis, Abnormality of movement, Abnormality of the antihelix, Abnormality of the antitragus, Abnormality of the dentition, Abnormality of the fingernails, Abnormality of the metacarpal bones, Absent speech, Acrocyanosis, Anxiety, Aplasia/Hypoplasia of the cerebellum, Apnea, Apraxia, Arnold-Chiari malformation,…
MEF2C	Abnormality of the periventricular white matter, Agenesis of cerebellar vermis, Anteverted nares, Autistic behavior, Broad forehead, Deeply set eye, Delayed speech and language development, Depressed nasal bridge, Downturned corners of mouth, Epileptic encephalopathy, Feeding difficulties, Frontal cortical atrophy, High forehead, Hypertelorism, Hypoplasia of the corpus callosum, Inability to walk…
ARVCF	Abnormal lung lobation, Abnormality of dental enamel, Abnormality of the aortic arch, Abnormality of the aortic valve, Abnormality of the pharynx, Abnormality of the pulmonary valve, Abnormality of the thorax, Abnormality of the tonsils, Abnormality of the uterus, Acne, Aganglionic megacolon, Anal atresia, Anxiety, Arachnodactyly, Arrhinencephaly, Arthritis, Asthma, Atelectasis, Atrial septal def…
MEFV	Abdominal pain, Abnormal blistering of the skin, Abnormal pyramidal signs, Abnormality of the myocardium, Acne, Acute hepatic failure, Anorexia, Aortic regurgitation, Arrhythmia, Arterial thrombosis, Arthralgia, Arthritis, Ascites, Aseptic necrosis, Ataxia, Autosomal dominant inheritance, Autosomal recessive inheritance, Blindness, Cataract, Cerebral ischemia, Chest pain, Confusion, Constipation,…
MAP3K1	Abnormal sex determination, Abnormality of cardiovascular system morphology, Abnormality of the labia, Abnormality of the scrotum, Absence of secondary sex characteristics, Adrenal insufficiency, Ambiguous genitalia, Autosomal dominant inheritance, Azoospermia, Chordee, Clitoral hypertrophy, Cryptorchidism, Decreased fertility in females, Decreased serum estradiol, Decreased testicular size, Decr…	XY karyotype, Gonadal dysgenesis, Gonadoblastoma, Gynecomastia, Hirsutism, Hypergonadotropic hypogonadism, Hypogonadotrophic hypogonadism, Hypoplasia of the vagina, Hypospadias, Male infertility, Male pseudohermaphroditism, Micropenis, Nephroblastoma, Nephrotic syndrome, Osteoporosis, Ovarian gonadoblastoma, Polycystic ovaries, Primary amenorrhea, Primary gonadal insufficiency, Sex reversal, Spar…
MEN1	Abdominal symptom, Abnormal rapid eye movement sleep, Abnormality of hair density, Abnormality of pain sensation, Abnormality of the pancreatic islet cells, Abnormality of the thyroid gland, Abnormality of vision, Adenoma sebaceum, Adrenocortical adenoma, Adrenocortical carcinoma, Adrenocorticotropic hormone deficiency, Adrenocorticotropin deficient adrenal insufficiency, Amenorrhea, Angiofibroma…
MEOX1	Abnormal vertebral segmentation and fusion, Abnormality of the cranial nerves, Abnormality of the pinna, Abnormality of the ribs, Abnormality of the sacrum, Abnormality of the shoulder, Anal atresia, Autosomal recessive inheritance, Cervical C2/C3 vertebral fusion, Cleft palate, Cleft upper lip, Cognitive impairment, Conductive hearing impairment, Congenital muscular torticollis, Ectopic anus, Fa…
MGAT2	Abnormality of the rib cage, Aggressive behavior, Autosomal recessive inheritance, Brachycephaly, Coxa valga, Diastema, Downslanted palpebral fissures, Everted lower lip vermilion, Failure to thrive, Generalized hypotonia, Gingival overgrowth, Hirsutism, Intellectual disability, progressive, Intellectual disability, severe, Long eyelashes, Low hanging columella, Macrocephaly, Macrodontia, Macroti…
KITLG	Abnormality of the kidney, Abnormality of the pulmonary artery, Aganglionic megacolon, Autosomal dominant inheritance, Cafe-au-lait spot, Heterochromia iridis, Hyperkeratosis, Hypopigmented skin patches, Infantile onset, Multiple lentigines, Premature graying of hair, Progressive hyperpigmentation, Ptosis, Sensorineural hearing impairment, Telecanthus, Vitiligo, White forelock,
MGMT	Abnormality of extrapyramidal motor function, Abnormality of the hair, Abnormality of the lymphatic system, Dry skin, Freckling, Melanoma, Neoplasm of the breast, Neoplasm of the pancreas, Neoplasm of the stomach, Nevus, Retinopathy,
MGP	Alopecia, Autosomal recessive inheritance, Calcification of cartilage, Calcification of the auricular cartilage, Cartilaginous ossification of larynx, Cartilaginous ossification of nose, Cerebral calcification, Chronic sinusitis, Costal cartilage calcification, Deep philtrum, Depressed nasal bridge, Dermal atrophy, Epiphyseal stippling, Global developmental delay, Growth abnormality, Hearing impa…
ASAH1	Abnormality of vision, Areflexia, Arthralgia, Arthritis, Autosomal dominant inheritance, Autosomal recessive inheritance, Cherry red spot of the macula, Corneal opacity, Decreased muscle mass, Degeneration of anterior horn cells, Dementia, Difficulty walking, EEG abnormality, EMG abnormality, Facial palsy, Failure to thrive, Frequent falls, Gait disturbance, Generalized myoclonic seizures, Global…
MIF	Abdominal pain, Anterior uveitis, Arthralgia, Autoimmunity, Elevated C-reactive protein level, Elevated erythrocyte sedimentation rate, Fever, Hepatomegaly, Joint swelling, Juvenile rheumatoid arthritis, Lymphadenopathy, Pericarditis, Pleural effusion, Skin rash, Splenomegaly,
MITF	Abnormality of extrapyramidal motor function, Abnormality of the hair, Abnormality of the kidney, Abnormality of the lymphatic system, Abnormality of the pulmonary artery, Aganglionic megacolon, Albinism, Autosomal dominant inheritance, Bilateral sensorineural hearing impairment, Blue irides, Congenital sensorineural hearing impairment, Dry skin, Freckling, Generalized hypopigmentation, Giant mel…
ASCL1	Abnormality of temperature regulation, Abnormality of the cardiovascular system, Abnormality of the mouth, Aganglionic megacolon, Autonomic dysregulation, Autosomal dominant inheritance, Breathing dysregulation, Central hypoventilation, Central sleep apnea, Constipation, Death in infancy, Decreased fetal movement, Downslanted palpebral fissures, Dysautonomia, Failure to thrive, Feeding difficulti…
MLH1	Abdominal pain, Abnormal pyramidal signs, Abnormality of abdomen morphology, Abnormality of creatine metabolism, Adenoma sebaceum, Agenesis of corpus callosum, Agnosia, Amaurosis fugax, Anxiety, Attention deficit hyperactivity disorder, Autosomal dominant inheritance, Autosomal recessive inheritance, Axillary freckling, Basal cell carcinoma, Benign gastrointestinal tract tumors, Benign genitourin…
TRPM1	Abnormal electroretinogram, Abnormality of macular pigmentation, Congenital stationary night blindness, Dry skin, Eczema, Myopia, Nyctalopia, Nystagmus, Optic disc hypoplasia, Reduced visual acuity, Severe Myopia, Strabismus,
MMP1	Abnormal blistering of the skin, Abnormality of the anus, Absent fingernail, Absent toenail, Ankyloglossia, Blepharitis, Carious teeth, Chronic obstructive pulmonary disease, Constipation, Corneal erosion, Delayed puberty, Dermal atrophy, Dilated cardiomyopathy, Dysphagia, Ectropion, Esophageal stricture, Flexion contracture, Hypoalbuminemia, Loss of eyelashes, Milia, Mitten deformity, Narrow mou…
MMP9	Abnormality of epiphysis morphology, Abnormality of the lower limb, Abnormality of ulnar metaphysis, Aplasia/Hypoplasia of the radius, Autosomal recessive inheritance, Bowing of the legs, Bowing of the long bones, Joint stiffness, Metaphyseal irregularity, Metaphyseal widening, Short femoral neck, Short stature,
MMP13	Abnormality of epiphysis morphology, Abnormality of the head, Abnormality of the lower limb, Abnormality of the metaphysis, Abnormality of ulnar metaphysis, Aplasia/Hypoplasia of the radius, Autosomal dominant inheritance, Autosomal recessive inheritance, Bowing of the long bones, Carious teeth, Coxa vara, Delayed skeletal maturation, Disproportionate short stature, Femoral bowing, Flared iliac w…
MOG	Abnormal rapid eye movement sleep, Abnormality of vision, Autosomal dominant inheritance, Cataplexy, Excessive daytime sleepiness, Hallucinations, Narcolepsy, Obesity, Slurred speech, Syncope, Transient global amnesia,
ASL	Abnormal hair quantity, Aminoaciduria, Ataxia, Autosomal recessive inheritance, Cerebral edema, Coma, Dry hair, EEG abnormality, Episodic ammonia intoxication, Failure to thrive, Feeding difficulties in infancy, Global developmental delay, Hepatic fibrosis, Hepatomegaly, Hyperammonemia, Hyperglutaminemia, Hypoargininemia, Intellectual disability, Irritability, Lethargy, Neonatal onset, Oroticacid…
MPI	Abnormal bleeding, Abnormal thrombosis, Autosomal recessive inheritance, Cirrhosis, Congenital hepatic fibrosis, Diarrhea, Failure to thrive, Hepatic failure, Hepatic fibrosis, Hepatomegaly, Hyperinsulinemic hypoglycemia, Hypoalbuminemia, Hypoglycemia, Lymphedema, Malabsorption, Muscular hypotonia, Protein-losing enteropathy, Reduced antithrombin III activity, Reduced factor XI activity, Type I t…
MPL	Abdominal pain, Abnormal bleeding, Abnormal form of the vertebral bodies, Abnormal hemoglobin, Abnormal platelet morphology, Abnormality of the cardiac septa, Acute leukemia, Acute myeloid leukemia, Amaurosis fugax, Amegakaryocytic thrombocytopenia, Anemia, Angina pectoris, Arterial thrombosis, Arthralgia, Autosomal dominant inheritance, Autosomal recessive inheritance, Bruising susceptibility, B…
MPZ	Abnormality of the cranial nerves, Abnormality of the eye, Abnormality of the immune system, Abnormality of the respiratory system, Areflexia, Autosomal dominant inheritance, Autosomal recessive inheritance, Axonal degeneration/regeneration, Cold-induced muscle cramps, Congenital onset, Decreased motor nerve conduction velocity, Decreased number of peripheral myelinated nerve fibers, Distal amyot…
GPR179	Abnormality of macular pigmentation, Autosomal recessive inheritance, Congenital stationary night blindness, Nyctalopia, Nystagmus, Optic disc hypoplasia, Reduced visual acuity, Severe Myopia, Strabismus, Visual impairment, X-linked recessive inheritance,
ASPA	Abnormality of visual evoked potentials, Aplasia/Hypoplasia involving the central nervous system, Autosomal recessive inheritance, Blindness, Brain atrophy, CNS demyelination, Coma, Delayed closure of the anterior fontanelle, Delayed speech and language development, Developmental regression, Dysphagia, EEG abnormality, Gastroesophageal reflux, Generalized seizures, Global developmental delay, Hea…
MSH2	Abdominal pain, Abnormal pyramidal signs, Abnormality of abdomen morphology, Abnormality of creatine metabolism, Adenoma sebaceum, Agenesis of corpus callosum, Agnosia, Amaurosis fugax, Anxiety, Attention deficit hyperactivity disorder, Autosomal dominant inheritance, Autosomal recessive inheritance, Axillary freckling, Basal cell carcinoma, Benign gastrointestinal tract tumors, Benign genitourin…
MST1	Abdominal pain, Abnormal large intestine physiology, Acute hepatic failure, Adenocarcinoma of the large intestine, Ascites, Autoimmunity, Celiac disease, Cholangiocarcinoma, Cholelithiasis, Chronic hepatic failure, Cirrhosis, Congestive heart failure, Depression, Dilated superficial abdominal veins, Elevated alkaline phosphatase of hepatic origin, Elevated hepatic transaminases, Encephalopathy, F…
MSX1	Agenesis of permanent teeth, Autosomal dominant inheritance, Cleft palate, Cleft upper lip, Concave nail, Conical tooth, Delayed eruption of teeth, Everted lower lip vermilion, Fine hair, Fragile nails, Hypodontia, Hypoplasia of the maxilla, Hypoplastic fingernail, Hypoplastic toenails, Microdontia, Microdontia of primary teeth, Micrognathia, Nail pits, Oligodontia, Polycystic ovaries, Ridged fin…
RBBP8	5932, Abnormality of dental enamel, Absent earlobe, Absent fourth finger distal interphalangeal crease, Aggressive behavior, Autosomal recessive inheritance, Cachexia, Cerebellar hypoplasia, Clinodactyly of the 5th finger, Cognitive impairment, Cone-shaped epiphysis, Congenital microcephaly, Convex nasal ridge, Craniosynostosis, Delayed skeletal maturation, Downslanted palpebral fissures, Ectopic…
ATP6	Arrhythmia, Ataxia, Blindness, Blurred vision, Central retinal vessel vascular tortuosity, Central scotoma, Centrocecal scotoma, Corticospinal tract atrophy, Dementia, Dystonia, Global developmental delay, Heterogeneous, Incomplete penetrance, Leber optic atrophy, Mitochondrial inheritance, Mitochondrial myopathy, Mitochondrial respiratory chain defects, Myopathy, Nystagmus, Optic atrophy, Optic …
ATP8	Abnormality of retinal pigmentation, Anterior hypopituitarism, Ataxia, Delayed skeletal maturation, EMG abnormality, Hearing impairment, Hemiplegia/hemiparesis, Muscular hypotonia, Progressive external ophthalmoplegia, Progressive intervertebral space narrowing, Ragged-red muscle fibers, Reduced tendon reflexes, Skeletal muscle atrophy, Third degree atrioventricular block,
COX1	Abdominal pain, Abnormality of mitochondrial metabolism, Abnormality of neuronal migration, Abnormality of retinal pigmentation, Abnormality of the macula, Abnormality of visual evoked potentials, Amaurosis fugax, Anorexia, Anterior hypopituitarism, Anxiety, Aortic dilatation, Aortic dissection, Aphasia, Aplasia/Hypoplasia of the cerebellum, Apnea, Arthrogryposis multiplex congenita, Ataxia, Atte…
COX2	Abdominal pain, Abnormality of mitochondrial metabolism, Abnormality of neuronal migration, Abnormality of retinal pigmentation, Abnormality of the macula, Abnormality of visual evoked potentials, Amaurosis fugax, Anorexia, Anterior hypopituitarism, Anxiety, Aortic dilatation, Aortic dissection, Aphasia, Aplasia/Hypoplasia of the cerebellum, Apnea, Arthrogryposis multiplex congenita, Ataxia, Atte…
COX3	Abdominal pain, Abnormality of mitochondrial metabolism, Abnormality of neuronal migration, Abnormality of retinal pigmentation, Abnormality of the macula, Abnormality of visual evoked potentials, Amaurosis fugax, Anorexia, Anterior hypopituitarism, Anxiety, Aortic dilatation, Aortic dissection, Aphasia, Aplasia/Hypoplasia of the cerebellum, Apnea, Arrhythmia, Arthrogryposis multiplex congenita, …
CYTB	Arrhythmia, Ataxia, Bilateral sensorineural hearing impairment, Blurred vision, Central retinal vessel vascular tortuosity, Central scotoma, Centrocecal scotoma, Congenital cataract, Congestive heart failure, Cortical visual impairment, Dementia, Diabetes mellitus, Dystonia, Encephalopathy, Episodic vomiting, Generalized tonic-clonic seizures, Growth abnormality, Hemianopia, Hemiparesis, Heteroge…
MTHFR	Anencephaly, Autosomal recessive inheritance, Behavioral abnormality, Gait disturbance, Global developmental delay, Homocystinuria, Hyperhomocystinemia, Incoordination, Microcephaly, Muscle weakness, Paresthesia, Primary adrenal insufficiency, Seizures, Stroke,
MTM1	Arachnodactyly, Areflexia, Atrioventricular block, Birth length greater than 97th percentile, Cavernous hemangioma, Cryptorchidism, Decreased fetal movement, Decreased liver function, Diaphragmatic eventration, EMG abnormality, External ophthalmoplegia, Facial palsy, Flexion contracture, Gait disturbance, Generalized muscle weakness, Head tremor, High palate, Hydrocephalus, Hypokinesia, Long face…
ND1	Abdominal pain, Abnormal mitochondria in muscle tissue, Abnormality of mitochondrial metabolism, Abnormality of neuronal migration, Abnormality of retinal pigmentation, Abnormality of the macula, Abnormality of visual evoked potentials, Amaurosis fugax, Anorexia, Anterior hypopituitarism, Anxiety, Aortic dilatation, Aortic dissection, Aphasia, Aplasia/Hypoplasia of the cerebellum, Apnea, Arrhythm…
ND2	Abnormal mitochondria in muscle tissue, Arrhythmia, Ataxia, Blurred vision, Central retinal vessel vascular tortuosity, Central scotoma, Centrocecal scotoma, Dystonia, Heterogeneous, Incomplete penetrance, Leber optic atrophy, Mitochondrial inheritance, Mitochondrial respiratory chain defects, Myopathy, Optic atrophy, Optic neuropathy, Peripheral neuropathy, Polyneuropathy, Postural tremor, Retin…
ND3	Abnormal mitochondria in muscle tissue,
ND4	Abdominal pain, Abnormality of mitochondrial metabolism, Abnormality of neuronal migration, Abnormality of retinal pigmentation, Abnormality of the macula, Abnormality of visual evoked potentials, Amaurosis fugax, Anorexia, Anterior hypopituitarism, Anxiety, Aortic dilatation, Aortic dissection, Aphasia, Aplasia/Hypoplasia of the cerebellum, Apnea, Arrhythmia, Arthrogryposis multiplex congenita, …
ND4L	Arrhythmia, Ataxia, Blurred vision, Central retinal vessel vascular tortuosity, Central scotoma, Centrocecal scotoma, Dystonia, Heterogeneous, Incomplete penetrance, Leber optic atrophy, Mitochondrial inheritance, Mitochondrial respiratory chain defects, Myopathy, Optic atrophy, Optic neuropathy, Peripheral neuropathy, Polyneuropathy, Postural tremor, Retinal telangiectasia, Retinal vascular tort…
ND5	Abdominal pain, Abnormality of mitochondrial metabolism, Abnormality of movement, Abnormality of neuronal migration, Abnormality of retinal pigmentation, Abnormality of the macula, Abnormality of visual evoked potentials, Amaurosis fugax, Anorexia, Anterior hypopituitarism, Anxiety, Aortic dilatation, Aortic dissection, Aphasia, Aplasia/Hypoplasia of the cerebellum, Apnea, Arrhythmia, Arthrogrypo…
ND6	Abdominal pain, Abnormality of mitochondrial metabolism, Abnormality of neuronal migration, Abnormality of retinal pigmentation, Abnormality of the macula, Abnormality of visual evoked potentials, Amaurosis fugax, Anorexia, Anterior hypopituitarism, Anxiety, Aortic dilatation, Aortic dissection, Aphasia, Aplasia/Hypoplasia of the cerebellum, Apnea, Arrhythmia, Arthrogryposis multiplex congenita, …
MTTP	Abetalipoproteinemia, Abnormality of movement, Abnormality of retinal pigmentation, Acanthocytosis, Ataxia, Autosomal recessive inheritance, CNS demyelination, Fat malabsorption, Malabsorption, Muscular hypotonia, Peripheral demyelination, Pigmentary retinal degeneration, Reduced tendon reflexes, Retinopathy, Visual impairment,
RNR1	Abnormality of movement, Ataxia, Cognitive impairment, EMG abnormality, Generalized myoclonic seizures, Multiple lipomas, Myopathy, Optic atrophy, Ragged-red muscle fibers, Sensorineural hearing impairment, Short stature,
MTRR	Anemia, Autosomal recessive inheritance, Blindness, Cerebral atrophy, Cerebral cortical atrophy, Decreased methionine synthase activity, Decreased methylcobalamin, Decreased nerve conduction velocity, Failure to thrive, Gait disturbance, Global developmental delay, Homocystinuria, Hyperhomocystinemia, Hypomethioninemia, Infantile onset, Intellectual disability, progressive, Lethargy, Megaloblasti…
TRNE	Abnormality of lipid metabolism, Aplasia/Hypoplasia of the cerebellum, Arrhythmia, Ataxia, Cataract, Chorioretinal abnormality, Congestive heart failure, Constipation, External ophthalmoplegia, Glomerulopathy, Hypertension, Hypertrophic cardiomyopathy, Macular dystrophy, Malabsorption, Muscle weakness, Myalgia, Proteinuria, Renal insufficiency, Retinopathy, Sensorineural hearing impairment, Type …
TRNF	Abdominal pain, Abnormality of mitochondrial metabolism, Abnormality of movement, Abnormality of neuronal migration, Abnormality of retinal pigmentation, Abnormality of the macula, Abnormality of visual evoked potentials, Amaurosis fugax, Anorexia, Anterior hypopituitarism, Anxiety, Aortic dilatation, Aortic dissection, Aphasia, Aplasia/Hypoplasia of the cerebellum, Apnea, Arthrogryposis multiple…
TRNH	Abdominal pain, Abnormality of mitochondrial metabolism, Abnormality of movement, Abnormality of neuronal migration, Abnormality of retinal pigmentation, Abnormality of the macula, Abnormality of visual evoked potentials, Amaurosis fugax, Anorexia, Anterior hypopituitarism, Anxiety, Aortic dilatation, Aortic dissection, Aphasia, Aplasia/Hypoplasia of the cerebellum, Apnea, Arthrogryposis multiple…
TRNK	Abnormality of lipid metabolism, Abnormality of movement, Aplasia/Hypoplasia of the cerebellum, Arrhythmia, Ataxia, Bilateral sensorineural hearing impairment, Cataract, Chest pain, Chorioretinal abnormality, Cognitive impairment, Congenital cataract, Congestive heart failure, Constipation, Cortical visual impairment, Dementia, Diabetes mellitus, Dilated cardiomyopathy, Dyspnea, EMG abnormality, …
TRNL1	Abdominal pain, Abnormality of lipid metabolism, Abnormality of mitochondrial metabolism, Abnormality of movement, Abnormality of neuronal migration, Abnormality of retinal pigmentation, Abnormality of the macula, Abnormality of visual evoked potentials, Amaurosis fugax, Anorexia, Anterior hypopituitarism, Anxiety, Aortic dilatation, Aortic dissection, Aphasia, Aplasia/Hypoplasia of the cerebellu…
TRNP	Abnormality of movement, Ataxia, Cognitive impairment, EMG abnormality, Generalized myoclonic seizures, Increased serum lactate, Increased serum pyruvate, Mitochondrial inheritance, Multiple lipomas, Muscle weakness, Myoclonus, Myopathy, Optic atrophy, Ragged-red muscle fibers, Seizures, Sensorineural hearing impairment, Short stature, Spasticity,
TRNQ	Abdominal pain, Abnormality of mitochondrial metabolism, Abnormality of movement, Abnormality of neuronal migration, Abnormality of retinal pigmentation, Abnormality of the macula, Abnormality of visual evoked potentials, Amaurosis fugax, Anorexia, Anterior hypopituitarism, Anxiety, Aortic dilatation, Aortic dissection, Aphasia, Aplasia/Hypoplasia of the cerebellum, Apnea, Arthrogryposis multiple…
TRNS1	Abdominal pain, Abnormality of mitochondrial metabolism, Abnormality of movement, Abnormality of neuronal migration, Abnormality of retinal pigmentation, Abnormality of the macula, Abnormality of visual evoked potentials, Amaurosis fugax, Aminoaciduria, Aminoglycoside-induced hearing loss, Anemia, Anorexia, Anterior hypopituitarism, Anxiety, Aortic dilatation, Aortic dissection, Aphasia, Aplasia/…
TRNS2	Abdominal pain, Abnormal electroretinogram, Abnormality of cochlea, Abnormality of mitochondrial metabolism, Abnormality of movement, Abnormality of neuronal migration, Abnormality of retinal pigmentation, Abnormality of the macula, Abnormality of visual evoked potentials, Amaurosis fugax, Anorexia, Anterior hypopituitarism, Anxiety, Aortic dilatation, Aortic dissection, Aphasia, Aplasia/Hypoplas…
TRNW	Abdominal pain, Abnormality of metabolism/homeostasis, Abnormality of mitochondrial metabolism, Abnormality of neuronal migration, Abnormality of retinal pigmentation, Abnormality of the macula, Abnormality of visual evoked potentials, Amaurosis fugax, Anorexia, Anterior hypopituitarism, Anxiety, Aortic dilatation, Aortic dissection, Aphasia, Aplasia/Hypoplasia of the cerebellum, Apnea, Arthrogry…
TRIM37	Absent frontal sinuses, Astigmatism, Autosomal recessive inheritance, Cachexia, Congestive heart failure, Dental crowding, Depressed nasal bridge, Dolichocephaly, Dysarthria, Frontal bossing, Hepatomegaly, High pitched voice, Hypertelorism, Hypodontia, Hypoplastic frontal sinuses, Intrauterine growth retardation, J-shaped sella turcica, Macrocephaly, Microglossia, Muscular hypotonia, Myocardial f…
MUSK	Abnormality of abdomen morphology, Abnormality of pelvic girdle bone morphology, Absent palmar crease, Absent septum pellucidum, Akinesia, Arthrogryposis multiplex congenita, Autosomal recessive inheritance, Blepharophimosis, Camptodactyly of finger, Cavum septum pellucidum, Cerebellar hypoplasia, Cleft palate, Cryptorchidism, Cystic hygroma, Dandy-Walker malformation, Depressed nasal bridge, Dep…
MUT	Abdominal pain, Abnormality of the globus pallidus, Anemia, Anorexia, Autosomal recessive inheritance, Cardiomyopathy, Cerebellar hemorrhage, Choreoathetosis, Coma, Dehydration, Delayed CNS myelination, Dysarthria, Dystonia, Failure to thrive, Feeding difficulties, Global developmental delay, Growth delay, Hemiplegia/hemiparesis, Hepatomegaly, Hyperammonemia, Hyperglycinemia, Immunodeficiency, In…
MVD	Autosomal dominant inheritance, Porokeratosis, Pruritus, Squamous cell carcinoma,
MVK	Abdominal pain, Aciduria, Acrocyanosis, Agenesis of cerebellar vermis, Aplasia/Hypoplasia of the skin, Arthralgia, Arthritis, Ataxia, Autosomal dominant inheritance, Autosomal recessive inheritance, Blue sclerae, Cataract, Cerebellar atrophy, Cerebral atrophy, Cerebral cortical atrophy, Cutaneous photosensitivity, Delayed skeletal maturation, Diarrhea, Dolichocephaly, Downslanted palpebral fissur…
MYBPC1	Abnormality of the hip bone, Adducted thumb, Arthrogryposis multiplex congenita, Autosomal recessive inheritance, Camptodactyly of finger, Contractures involving the joints of the feet, Distal arthrogryposis, Joint contracture of the hand, Joint stiffness, Narrow mouth, Overlapping fingers, Rocker bottom foot, Talipes, Talipes equinovarus, Ulnar deviation of finger,
MYBPC3	Abnormality of neutrophils, Autosomal dominant inheritance, Dilated cardiomyopathy, EMG abnormality, Elevated serum creatine phosphokinase, Hypertrophic cardiomyopathy, Left ventricular noncompaction, Lipoatrophy, Myopathy, Palmoplantar keratoderma, Sensorineural hearing impairment,
MYC	Abdominal pain, Abnormal lactate dehydrogenase activity, Abnormality of bone marrow cell morphology, Abnormality of the liver, Abnormality of the lymph nodes, Abnormality of the ovary, Abnormality of the pancreas, Abnormality of the spleen, Burkitt lymphoma, Gastrointestinal hemorrhage, Hyperuricemia, Intestinal obstruction, Nausea and vomiting, Neoplasm of the oral cavity, Sporadic,
MYD88	Abnormality of neutrophils, Abnormality of the retinal vasculature, Anorexia, Ataxia, Autosomal dominant inheritance, Congestive heart failure, Cranial nerve paralysis, Cryoglobulinemia, Cutis marmorata, Diarrhea, Edema of the lower limbs, Elevated erythrocyte sedimentation rate, Epistaxis, Fatigue, Fever, Gastrointestinal hemorrhage, Gingival bleeding, Hearing impairment, Hepatomegaly, Hypercoag…
MYH3	Abnormal auditory evoked potentials, Abnormality of the dentition, Abnormality of the ear, Abnormality of the hip bone, Abnormality of the skin, Absent palmar crease, Absent phalangeal crease, Adducted thumb, Aplasia/Hypoplasia of the radius, Arthrogryposis multiplex congenita, Autosomal dominant inheritance, Autosomal recessive inheritance, Bilateral single transverse palmar creases, Blepharophi…
MYH6	Abnormality of metabolism/homeostasis, Abnormality of neutrophils, Arrhythmia, Asymmetric septal hypertrophy, Autosomal dominant inheritance, Congestive heart failure, Dilated cardiomyopathy, EMG abnormality, Elevated serum creatine phosphokinase, Hypertrophic cardiomyopathy, Lipoatrophy, Myopathy, Palmoplantar keratoderma, Secundum atrial septal defect, Sensorineural hearing impairment, Subaorti…
MYH7	Abnormality of metabolism/homeostasis, Abnormality of neutrophils, Abnormality of the cardiovascular system, Abnormality of the endocardium, Amyotrophy of ankle musculature, Arrhythmia, Arterial thrombosis, Asymmetric septal hypertrophy, Atrial fibrillation, Atrial septal defect, Autosomal dominant inheritance, Autosomal recessive inheritance, Bicuspid aortic valve, Bulbar palsy, Calf muscle pseu…
MYH8	Abnormality of the musculature, Arthrogryposis multiplex congenita, Autosomal dominant inheritance, Cardiac myxoma, Cutaneous syndactyly of toes, Deep philtrum, Distal arthrogryposis, Dysphagia, Facial asymmetry, Feeding difficulties, Hammertoe, Hip dislocation, Limitation of joint mobility, Macrocephaly, Mandibular prognathia, Metatarsus adductus, Micrognathia, Ptosis, Short stature, Symphalangi…
MYH11	Abdominal distention, Abnormal iris pigmentation, Abnormality of the iris, Abnormality of the sternum, Aortic regurgitation, Arachnodactyly, Ascending aortic dissection, Autosomal dominant inheritance, Bicuspid aortic valve, Bruising susceptibility, Cardiomegaly, Carotid artery dilatation, Chest pain, Coronary artery disease, Cryptorchidism, Cutis marmorata, Cystic medial necrosis, Cystic medial …
MYL2	Autosomal dominant inheritance, Hypertrophic cardiomyopathy, Left ventricular septal hypertrophy, Muscular hypotonia, Myopathy, Pectus excavatum, Recurrent respiratory infections, Reduced tendon reflexes, Scoliosis, Ventricular tachycardia,
MYLK	Abnormality of the iris, Abnormality of the sternum, Aortic aneurysm, Aortic dissection, Aortic regurgitation, Arachnodactyly, Ascending aortic dissection, Autosomal dominant inheritance, Bicuspid aortic valve, Bruising susceptibility, Cardiomegaly, Carotid artery dilatation, Chest pain, Coronary artery disease, Cutis marmorata, Cystic medial necrosis of the aorta, Descending aortic dissection, D…
MYO5A	Abnormality of movement, Accumulation of melanosomes in melanocytes, Ataxia, Autosomal recessive inheritance, Cerebral calcification, Diplopia, Generalized hypotonia, Global developmental delay, Hyperlipidemia, Hypertonia, Hypopigmentation of hair, Hypopigmentation of the skin, Infantile onset, Intellectual disability, Iris hypopigmentation, Melanin pigment aggregation in hair shafts, Muscular hy…
MYO7A	Abnormal electroretinogram, Abnormality of cochlea, Abnormality of dental color, Abnormality of dental enamel, Absent vestibular function, Anxiety, Aplasia/Hypoplasia of the cerebellum, Ataxia, Autosomal dominant inheritance, Autosomal recessive inheritance, Bilateral sensorineural hearing impairment, Carious teeth, Cataract, Cerebral cortical atrophy, Congenital onset, Depression, Global develop…
MYOD1	Absent palmar crease, Akinesia, Arthrogryposis multiplex congenita, Camptodactyly of finger, Cleft palate, Cryptorchidism, Cystic hygroma, Dandy-Walker malformation, Depressed nasal bridge, Excessive daytime somnolence, Fetal akinesia sequence, Generalized amyotrophy, Hypertelorism, Hypokinesia, Intestinal hypoplasia, Intrauterine growth retardation, Micrognathia, Multiple joint contractures, Pol…
NAGA	Abnormal pyramidal signs, Abnormality of brainstem morphology, Abnormality of extrapyramidal motor function, Abnormality of the eye, Adult onset, Aminoaciduria, Angiokeratoma corporis diffusum, Aplasia/Hypoplasia of the cerebellum, Autism, Autosomal recessive inheritance, Axonal degeneration, Cardiomegaly, Cataract, Cerebral atrophy, Coarse facial features, Cognitive impairment, Cortical visual i…
NBN	Abnormal hair quantity, Abnormality of chromosome stability, Abnormality of neuronal migration, Acute leukemia, Acute lymphoblastic leukemia, Anal atresia, Anal stenosis, Aplastic anemia, Attention deficit hyperactivity disorder, Autoimmune hemolytic anemia, Autosomal recessive inheritance, B lymphocytopenia, B-cell lymphoma, Bone marrow hypocellularity, Bronchiectasis, Cachexia, Cafe-au-lait spo…
NCF2	Abnormality of neutrophils, Absence of bactericidal oxidative 'respiratory burst' in phagocytes, Autosomal recessive inheritance, Cellulitis due to immunodeficiency, Chronic obstructive pulmonary disease, Cutaneous photosensitivity, Decreased activity of NADPH oxidase, Discoid lupus rash, Eczema, Eczematoid dermatitis, Fever, Gingivitis, Granulomatosis, Hepatic abscesses due to immunodeficiency, …
NCF4	Abnormality of neutrophils, Autosomal recessive inheritance, Chronic obstructive pulmonary disease, Cutaneous photosensitivity, Diarrhea, Eczema, Fever, Gingivitis, Hepatomegaly, Hypermelanotic macule, Inflammatory abnormality of the eye, Liver abscess, Malabsorption, Mediastinal lymphadenopathy, Meningitis, Otitis media, Perioral eczema, Pyloric stenosis, Recurrent aphthous stomatitis, Recurrent…
NDP	Abnormality of cochlea, Abnormality of immune system physiology, Abnormality of the anterior chamber, Abnormality of the diencephalon, Abnormality of the helix, Abnormality of the macula, Abnormality of the pupil, Abnormality of the retinal vasculature, Aggressive behavior, Anterior chamber synechiae, Anxiety, Aplasia/Hypoplasia of the cerebellum, Aplasia/Hypoplasia of the iris, Aplasia/Hypoplasi…
NDUFA1	Abnormal mitochondria in muscle tissue, Acute necrotizing encephalopathy, Ataxia, Autosomal recessive inheritance, Babinski sign, Blindness, Cerebellar atrophy, Cerebral edema, Coma, Developmental regression, Exercise intolerance, Failure to thrive, Feeding difficulties in infancy, Global developmental delay, Growth delay, Hepatic failure, Hyperreflexia, Hypertrophic cardiomyopathy, Hypoglycemia,…
NDUFB3	Abnormal mitochondria in muscle tissue, Acute necrotizing encephalopathy, Ataxia, Autosomal recessive inheritance, Babinski sign, Blindness, Cerebellar atrophy, Cerebral edema, Coma, Developmental regression, Exercise intolerance, Failure to thrive, Feeding difficulties in infancy, Global developmental delay, Growth delay, Hepatic failure, Hyperreflexia, Hypertrophic cardiomyopathy, Hypoglycemia,…
ATIC	Abnormality of metabolism/homeostasis, Abnormality of the skin, Anteverted nares, Atrial septal defect, Autosomal recessive inheritance, Brachycephaly, Clitoral hypertrophy, Congenital blindness, Frontal bossing, Fused labia minora, Intellectual disability, profound, Intellectual disability, severe, Low-set ears, Muscular hypotonia, Optic atrophy, Prominent forehead, Prominent nasal bridge, Seizu…
NDUFB9	Abnormal mitochondria in muscle tissue, Acute necrotizing encephalopathy, Ataxia, Autosomal recessive inheritance, Babinski sign, Blindness, Cerebellar atrophy, Cerebral edema, Coma, Developmental regression, Exercise intolerance, Failure to thrive, Feeding difficulties in infancy, Global developmental delay, Growth delay, Hepatic failure, Hyperreflexia, Hypertrophic cardiomyopathy, Hypoglycemia,…
NDUFS1	Abnormal mitochondria in muscle tissue, Acute necrotizing encephalopathy, Ataxia, Autosomal recessive inheritance, Babinski sign, Blindness, Cerebellar atrophy, Cerebral edema, Coma, Developmental regression, Exercise intolerance, Failure to thrive, Feeding difficulties in infancy, Global developmental delay, Growth delay, Hepatic failure, Hyperreflexia, Hypertrophic cardiomyopathy, Hypoglycemia,…
ATM	Abnormal spermatogenesis, Abnormality of bone marrow cell morphology, Abnormality of chromosome stability, Abnormality of the gastrointestinal tract, Abnormality of the hair, Abnormality of the testis, Anorexia, Aplasia/Hypoplasia of the skin, Aplasia/Hypoplasia of the thymus, Ataxia, Autosomal recessive inheritance, B-cell lymphoma, Bronchiectasis, Cafe-au-lait spot, Cellular immunodeficiency, C…
NDUFS2	Abnormal mitochondria in muscle tissue, Acute necrotizing encephalopathy, Ataxia, Autosomal recessive inheritance, Babinski sign, Blindness, Cerebellar atrophy, Cerebral edema, Coma, Developmental regression, Exercise intolerance, Failure to thrive, Feeding difficulties in infancy, Global developmental delay, Growth delay, Hepatic failure, Hyperreflexia, Hypertrophic cardiomyopathy, Hypoglycemia,…
NDUFS3	Abnormal mitochondria in muscle tissue, Abnormal pattern of respiration, Acute necrotizing encephalopathy, Ataxia, Autosomal recessive inheritance, Babinski sign, Blindness, CNS demyelination, Cerebellar atrophy, Cerebral edema, Coma, Developmental regression, Dysarthria, Dystonia, Emotional lability, Exercise intolerance, Failure to thrive, Feeding difficulties in infancy, Gliosis, Global develo…
NDUFV1	Abnormal mitochondria in muscle tissue, Acute necrotizing encephalopathy, Ataxia, Autosomal recessive inheritance, Babinski sign, Blindness, Cerebellar atrophy, Cerebral edema, Coma, Developmental regression, Exercise intolerance, Failure to thrive, Feeding difficulties in infancy, Global developmental delay, Growth delay, Hepatic failure, Hyperreflexia, Hypertrophic cardiomyopathy, Hypoglycemia,…
NDUFS4	Abnormal mitochondria in muscle tissue, Abnormal pattern of respiration, Acute necrotizing encephalopathy, Ataxia, Autosomal recessive inheritance, Babinski sign, Blindness, CNS demyelination, Cerebellar atrophy, Cerebral edema, Coma, Developmental regression, Dysarthria, Dystonia, Emotional lability, Exercise intolerance, Failure to thrive, Feeding difficulties in infancy, Gliosis, Global develo…
NDUFS6	Abnormal mitochondria in muscle tissue, Acute necrotizing encephalopathy, Ataxia, Autosomal recessive inheritance, Babinski sign, Blindness, Cerebellar atrophy, Cerebral edema, Coma, Developmental regression, Exercise intolerance, Failure to thrive, Feeding difficulties in infancy, Global developmental delay, Growth delay, Hepatic failure, Hyperreflexia, Hypertrophic cardiomyopathy, Hypoglycemia,…
NDUFS8	Abnormal mitochondria in muscle tissue, Abnormal pattern of respiration, Ataxia, Autosomal recessive inheritance, CNS demyelination, Dysarthria, Dystonia, Emotional lability, Failure to thrive, Gliosis, Global developmental delay, Hepatocellular necrosis, Heterogeneous, Hyperreflexia, Hypertrichosis, Increased CSF lactate, Increased serum lactate, Infantile onset, Intellectual disability, Lactic …
NDUFV2	Abnormal mitochondria in muscle tissue, Acute necrotizing encephalopathy, Ataxia, Autosomal recessive inheritance, Babinski sign, Blindness, Cerebellar atrophy, Cerebral edema, Coma, Developmental regression, Exercise intolerance, Failure to thrive, Feeding difficulties in infancy, Global developmental delay, Growth delay, Hepatic failure, Hyperreflexia, Hypertrophic cardiomyopathy, Hypoglycemia,…
NEFH	Agitation, Amyotrophic lateral sclerosis, Anxiety, Depression, Dyspnea, Emotional lability, Fatigable weakness of respiratory muscles, Fatigable weakness of swallowing muscles, Fatigue, Generalized muscle weakness, Laryngeal obstruction, Muscle cramps, Nausea and vomiting, Neurodegeneration, Pain, Paralysis, Respiratory failure, Skeletal muscle atrophy, Spasticity, Xerostomia,
NEK1	Agitation, Ambiguous genitalia, Amyotrophic lateral sclerosis, Anxiety, Atrial septal defect, Autosomal recessive inheritance, Brachycephaly, Cerebellar vermis hypoplasia, Cleft palate, Depression, Digenic inheritance, Dilation of lateral ventricles, Disproportionate shortening of the tibia, Dyspnea, Emotional lability, Fatigable weakness of respiratory muscles, Fatigable weakness of swallowing m…
NEK2	Abnormal electroretinogram, Abnormality of retinal pigmentation, Abnormality of the retinal vasculature, Abnormality of the testis, Anteverted nares, Atypical scarring of skin, Autosomal recessive inheritance, Blindness, Cataract, Conductive hearing impairment, Glaucoma, Hyperinsulinemia, Hyperreflexia, Hypogonadism, Hypoplasia of penis, Intellectual disability, Keratoconus, Nystagmus, Obesity, O…
NEU1	Abnormal form of the vertebral bodies, Aminoaciduria, Ascites, Ataxia, Autosomal recessive inheritance, Bone-marrow foam cells, Cardiomegaly, Cardiomyopathy, Cataract, Cherry red spot of the macula, Coarse facial features, Corneal opacity, Decreased nerve conduction velocity, Delayed skeletal maturation, Dysmetria, Dysostosis multiplex, EEG abnormality, Epiphyseal stippling, Facial edema, Frontal…
NF1	Abdominal wall muscle weakness, Abnormality of the cardiovascular system, Abnormality of the helix, Abnormality of the lymphatic system, Abnormality of the thorax, Aqueductal stenosis, Astrocytoma, Autosomal dominant inheritance, Axillary freckling, Bifid nose, Cafe-au-lait spot, Cryptorchidism, Cubitus valgus, Delayed speech and language development, Depressed nasal bridge, Deviated nasal septum…
ATP1A2	Abnormality of movement, Aphasia, Apraxia, Ataxia, Autosomal dominant inheritance, Blurred vision, Choreoathetosis, Coma, Confusion, Diplopia, Drowsiness, Dysarthria, Dysphasia, Dystonia, EEG abnormality, Episodic ataxia, Episodic hemiplegia, Episodic quadriplegia, Fever, Generalized tonic-clonic seizures, Hemiparesis, Hemiplegia, Hemiplegia/hemiparesis, Heterogeneous, Incomplete penetrance, Inte…
NF2	Abnormality of the retinal vasculature, Abnormality of the skin, Abnormality of the vertebral column, Adult onset, Astrocytoma, Ataxia, Autosomal dominant inheritance, Bilateral vestibular Schwannoma, Cafe-au-lait spot, Cataract, Corneal opacity, Dysgraphia, Ependymoma, Epiretinal membrane, Facial palsy, Gait disturbance, Headache, Hearing impairment, Incomplete penetrance, Increased intracranial…
NFKB1	Alopecia, Anal atresia, Arthralgia, Autoimmune thrombocytopenia, Autosomal dominant inheritance, Brachycephaly, Bronchiectasis, Chronic obstructive pulmonary disease, Chronic otitis media, Decreased antibody level in blood, Elevated hepatic transaminases, Emphysema, Failure to thrive in infancy, Gastrointestinal stroma tumor, Hemolytic anemia, Immunodeficiency, Lymphadenopathy, Lymphoma, Lymphope…
NFKB2	Abnormal size of pituitary gland, Abnormality of cells of the lymphoid lineage, Abnormality of the periungual region, Absence seizures, Adrenocorticotropin deficient adrenal insufficiency, Alopecia, Alopecia totalis, Anal atresia, Arthralgia, Asthma, Autoimmune thrombocytopenia, Autosomal dominant inheritance, Brachycephaly, Bronchiectasis, Central adrenal insufficiency, Chronic otitis media, Dec…
NHS	Autism, Behavioral abnormality, Broad finger, Cataract, Congenital cataract, Congenital nuclear cataract, Diastema, Glaucoma, Increased number of teeth, Intellectual disability, Intellectual disability, moderate, Long face, Macrotia, Mandibular prognathia, Microcornea, Microphthalmia, Narrow face, Nystagmus, Posterior Y-sutural cataract, Prominent nasal bridge, Prominent nose, Protruding ear, Ret…
NOS1	Achalasia,
NOTCH1	Abnormality of the metacarpal bones, Abnormality of the pulmonary valve, Absent fingernail, Absent hand, Absent toe, Alopecia, Aortic valve stenosis, Aplasia cutis congenita, Aplastic/hypoplastic toenail, Arteriovenous malformation, Ascites, Autosomal dominant inheritance, Bicuspid aortic valve, Brachydactyly, Calvarial skull defect, Cataract, Cavernous hemangioma, Cirrhosis, Congenital hepatic f…
NOTCH2	Abnormality of the cardiac septa, Abnormality of the fingernails, Abnormality of the voice, Absent frontal sinuses, Anteverted nares, Aortic valve stenosis, Arnold-Chiari malformation, Arthralgia, Atrial septal defect, Autosomal dominant inheritance, Basilar impression, Biconcave vertebral bodies, Bone pain, Bowing of the long bones, Brachydactyly, Broad forehead, Cataract, Cervical instability, …
NOTCH3	Abnormal electroretinogram, Abnormality of extrapyramidal motor function, Abnormality of the eye, Abnormality of the hair, Abnormality of the kidney, Abnormality of the metaphysis, Abnormality of the middle ear ossicles, Abnormality of the musculature, Abnormality of the rib cage, Abnormality of the sacrum, Abnormality of the skin, Abnormality of the skull, Abnormality of the thorax, Abnormality …
NPHP1	Abnormal electroretinogram, Abnormality of bone mineral density, Abnormality of cardiovascular system morphology, Abnormality of retinal pigmentation, Abnormality of the hypothalamus-pituitary axis, Aganglionic megacolon, Agenesis of corpus callosum, Anemia, Anteverted nares, Apnea, Ataxia, Autosomal recessive inheritance, Biparietal narrowing, Cataract, Cerebellar vermis hypoplasia, Cleft palate…
NPHS1	Abdominal distention, Abnormality of the renal tubule, Autosomal recessive inheritance, Congenital nephrotic syndrome, Congenital onset, Delayed eruption of permanent teeth, Diffuse mesangial sclerosis, Edema, Elevated amniotic fluid alpha-fetoprotein, Gastroesophageal reflux, Growth delay, Hyperlipidemia, Hypoalbuminemia, Hypoproteinemia, Hypothyroidism, Neonatal respiratory distress, Nephrotic …
ATP2A2	Abnormality of the hair, Acrokeratosis, Anal mucosal leukoplakia, Autosomal dominant inheritance, Bipolar affective disorder, Enlargement of parotid gland, Hyperkeratosis, Hypermelanotic macule, Intellectual disability, mild, Palmar pits, Palmoplantar keratoderma, Plantar pits, Pruritus, Ridged nail, Schizophrenia, Seizures, Skin vesicle, Subungual hyperkeratotic fragments,
NPR2	Acromesomelia, Arachnodactyly, Autosomal dominant inheritance, Autosomal recessive inheritance, Beaking of vertebral bodies, Bowing of the long bones, Brachydactyly, Broad finger, Broad hallux, Broad metacarpals, Broad metatarsal, Broad phalanx, Cone-shaped epiphyses of the phalanges of the hand, Delayed skeletal maturation, Depressed nasal bridge, Disproportionate short stature, Dolichocephaly, …
NRAS	Abnormal bleeding, Abnormal dermatoglyphics, Abnormal hair quantity, Abnormal platelet function, Abnormality of coagulation, Abnormality of dental color, Abnormality of dental morphology, Abnormality of finger, Abnormality of metabolism/homeostasis, Abnormality of the pulmonary valve, Abnormality of the spleen, Abnormality of toe, Abnormality of vision, Adenoma sebaceum, Alopecia, Aplasia of the …
NRL	Abnormal electroretinogram, Abnormality of retinal pigmentation, Abnormality of the retinal vasculature, Abnormality of the testis, Anteverted nares, Atypical scarring of skin, Autosomal dominant inheritance, Blindness, Cataract, Chorioretinal atrophy, Conductive hearing impairment, Glaucoma, Hyperinsulinemia, Hyperreflexia, Hypogonadism, Hypoplasia of penis, Intellectual disability, Keratoconus,…
NRTN	Abdominal pain, Adducted thumb, Aganglionic megacolon, Constipation, Diarrhea, Failure to thrive in infancy, Intellectual disability, Intestinal obstruction, Intestinal polyposis, Nausea and vomiting, Neoplasm of the thyroid gland, Sensorineural hearing impairment, Sepsis, Short stature, Weight loss,
NTRK1	Abnormality of dental color, Acral ulceration and osteomyelitis leading to autoamputation of digits, Anhidrosis, Autosomal dominant inheritance, Autosomal recessive inheritance, Corneal scarring, Corneal ulceration, Decreased number of small peripheral myelinated nerve fibers, Dysautonomia, Emotional lability, Episodic fever, Global developmental delay, Hyperactivity, Hypotrichosis of the scalp, …
GPR143	Abnormality of the pupil, Amblyopia, Astigmatism, Depigmented fundus, Freckling, Giant melanosomes in melanocytes, Horizontal nystagmus, Hyperopic astigmatism, Hypoplasia of the fovea, Myopia, Neoplasm of the skin, Nystagmus, Nystagmus-induced head nodding, Ocular albinism, Photophobia, Strabismus, Visual impairment, X-linked inheritance,
CISD2	Abnormal bleeding, Abnormality of mesentery morphology, Anemia, Ataxia, Autosomal recessive inheritance, Cardiomyopathy, Central apnea, Cerebral cortical atrophy, Constipation, Delayed puberty, Dementia, Depression, Developmental regression, Diabetes insipidus, Diabetes mellitus, Dysarthria, Dysautonomia, Dysuria, Feeding difficulties in infancy, Gastric ulcer, Gastrointestinal hemorrhage, Glauco…
OCA2	Abnormality of the optic nerve, Albinism, Autosomal recessive inheritance, Basal cell carcinoma, Blue irides, Freckles in sun-exposed areas, Freckling, Hypopigmentation of the fundus, Hypoplasia of the fovea, Iris hypopigmentation, Melanoma, Nystagmus, Photophobia, Red hair, Reduced visual acuity, Squamous cell carcinoma of the skin, Strabismus, Visual impairment,
OCRL	Abnormality of calcium-phosphate metabolism, Abnormality of dental enamel, Abnormality of epiphysis morphology, Abnormality of the metaphysis, Abnormality of the pupil, Abnormality of the renal tubule, Abnormality of the ribs, Abnormality of the voice, Aggressive behavior, Amblyopia, Aminoaciduria, Anemia, Anxiety, Areflexia, Arthritis, Atelectasis, Attention deficit hyperactivity disorder, Atypi…
OGDH	Abnormal urine alpha-ketoglutarate concentration, Abnormality of Krebs cycle metabolism, Abnormality of movement, Abnormality of the salivary glands, Ataxia, Autosomal recessive inheritance, Congenital lactic acidosis, Death in childhood, Global developmental delay, Hydrocephalus, Hypertonia, Increased serum lactate, Metabolic acidosis, Muscular hypotonia, Short stature, Skeletal muscle atrophy,
OPA1	Abnormal amplitude of pattern reversal visual evoked potentials, Abnormal auditory evoked potentials, Abnormality of color vision, Abnormality of visual evoked potentials, Achilles tendon contracture, Adductor longus contractures, Ataxia, Autosomal dominant inheritance, Autosomal recessive inheritance, Babinski sign, Central scotoma, Centrocecal scotoma, Cerebellar atrophy, Decreased nerve conduc…
TNFRSF11B	Abnormality of retinal pigmentation, Abnormality of the clavicle, Abnormality of the dentition, Angioid streaks of the retina, Autosomal recessive inheritance, Barrel-shaped chest, Bowing of the long bones, Cranial hyperostosis, Elevated alkaline phosphatase, Elevated serum acid phosphatase, Hearing impairment, Hydroxyprolinemia, Hydroxyprolinuria, Hyperphosphatemia, Hypertension, Hyperuricemia, …
OPHN1	Abnormality of the philtrum, Attention deficit hyperactivity disorder, Autism, Cerebellar hypoplasia, Cerebral cortical atrophy, Cryptorchidism, Deeply set eye, Delayed speech and language development, Disorganization of the anterior cerebellar vermis, Dysmetria, Enlarged cisterna magna, Frontal bossing, Gait ataxia, Global developmental delay, Hyperactivity, Hypotelorism, Infantile onset, Intell…
SIX6	Adrenal hypoplasia, Agenesis of corpus callosum, Anophthalmia, Anterior pituitary hypoplasia, Atresia of the external auditory canal, Autosomal dominant inheritance, Autosomal recessive inheritance, Bilateral single transverse palmar creases, Brachycephaly, Butterfly vertebrae, Cataract, Chorioretinal coloboma, Clinodactyly of the 5th finger, Coloboma, Cryptorchidism, Cupped ear, Decreased fetal …
TAT	Abnormality of the skin, Autosomal recessive inheritance, Growth delay, Herpetiform corneal ulceration, Hypertyrosinemia, Intellectual disability,
OTC	Aminoaciduria, Cerebral edema, Coma, Episodic ammonia intoxication, Episodic ataxia, Failure to thrive, Global developmental delay, Hepatic failure, Hyperammonemia, Hyperglutaminemia, Hypoglycemia, Intellectual disability, Irritability, Lethargy, Low plasma citrulline, Protein avoidance, Pyloric stenosis, Respiratory alkalosis, Seizures, Splenomegaly, Stroke, Vomiting, X-linked recessive inherita…
ALDH7A1	Abnormality of metabolism/homeostasis, Abnormality of movement, Autosomal recessive inheritance, Cerebral cortical atrophy, Delayed speech and language development, EEG abnormality, Generalized myoclonic seizures, Generalized tonic-clonic seizures, Global developmental delay, Hepatomegaly, Intellectual disability, Muscular hypotonia, Neonatal respiratory distress, Neurological speech impairment, …
OTX2	Abnormal prolactin level, Abnormality of cardiovascular system morphology, Abnormality of secondary sexual hair, Abnormality of the cranial nerves, Absence of secondary sex characteristics, Absent nares, Agenesis of corpus callosum, Amenorrhea, Anosmia, Anterior pituitary agenesis, Anterior pituitary hypoplasia, Aplasia/Hypoplasia involving the nose, Aplasia/Hypoplasia of the breasts, Aplasia/Hyp…
P2RY11	Abnormal rapid eye movement sleep, Abnormality of vision, Cataplexy, Excessive daytime sleepiness, Hallucinations, Obesity, Slurred speech, Syncope, Transient global amnesia,
P4HB	Abnormal form of the vertebral bodies, Abnormality of dental enamel, Abnormality of the metaphysis, Abnormality of the ribs, Abnormality of the voice, Autosomal dominant inheritance, Blue sclerae, Bowing of the long bones, Communicating hydrocephalus, Coronal craniosynostosis, Crumpled long bones, Delayed eruption of teeth, Downslanted palpebral fissures, Frontal bossing, Global developmental del…
PAFAH1B1	Abnormality of the cardiovascular system, Abnormality of the cerebral white matter, Abnormality of upper lip, Anteverted nares, Ataxia, Cerebellar hypoplasia, Cerebral cortical atrophy, Clinodactyly of the 5th finger, Congenital hip dislocation, Downslanted palpebral fissures, EEG abnormality, Epicanthus, Frontal bossing, Global developmental delay, Growth delay, Heterotopia, High forehead, High …
RRM2B	Abnormality of retinal pigmentation, Aminoaciduria, Anterior hypopituitarism, Anxiety, Ataxia, Autosomal dominant inheritance, Autosomal recessive inheritance, Cachexia, Delayed skeletal maturation, Depression, Dysarthria, Dysphagia, EMG abnormality, Exercise intolerance, External ophthalmoplegia, Failure to thrive, Feeding difficulties, Gait ataxia, Glaucoma, Hearing impairment, Hemiplegia/hemip…
SMARCAL1	Abnormal immunoglobulin level, Abnormality of T cells, Abnormality of epiphysis morphology, Anemia, Arteriosclerosis, Astigmatism, Autosomal recessive inheritance, Bulbous nose, Cellular immunodeficiency, Coarse hair, Depressed nasal bridge, Disproportionate short-trunk short stature, Fine hair, Focal segmental glomerulosclerosis, Glomerulopathy, High pitched voice, Hip dislocation, Hyperlordosis…
DUOX2	Abdominal distention, Autosomal recessive inheritance, Coarse facial features, Congenital hypothyroidism, Constipation, Decreased T3/T4 ratio, Fatigue, Global developmental delay, Goiter, Hypersomnia, Hypothyroidism, Increased thyroid-stimulating hormone level, Intellectual disability, Jaundice, Large fontanelles, Macroglossia, Muscular hypotonia, Short stature, Umbilical hernia,
SYCP3	Abnormality of metabolism/homeostasis, Autosomal dominant inheritance, Autosomal recessive inheritance, Azoospermia, Decreased testicular size, Increased circulating gonadotropin level, Non-obstructive azoospermia, Obstructive azoospermia, Recurrent spontaneous abortion,
PAH	Aggressive behavior, Anxiety, Attention deficit hyperactivity disorder, Autism, Autosomal recessive inheritance, Blue irides, Cataract, Cerebral calcification, Depression, Dry skin, Eczema, Fair hair, Generalized hypopigmentation, Global developmental delay, Growth delay, Hemiplegia, Hyperphenylalaninemia, Hyperreflexia, Hypertonia, Hypopigmentation of hair, Hypopigmentation of the skin, Intellec…
PAK3	Aggressive behavior, Agitation, Anteverted nares, Anxiety, Delayed gross motor development, Delayed speech and language development, Drooling, Flat face, High palate, Hyperactivity, Intellectual disability, Macrotia, Microcephaly, Open mouth, Psychosis, Seizures, Short attention span, Short nose, Thin upper lip vermilion, Variable expressivity, X-linked recessive inheritance,
PARN	Abnormal blistering of the skin, Abnormality of coagulation, Abnormality of female internal genitalia, Abnormality of leukocytes, Abnormality of neutrophils, Abnormality of skin pigmentation, Abnormality of the eyebrow, Abnormality of the eyelashes, Abnormality of the fingernails, Abnormality of the pharynx, Abnormality of the testis, Adult onset, Alopecia, Anemia, Anorectal anomaly, Aplasia/Hypo…
PAX1	Abnormal dermatoglyphics, Abnormality of the antihelix, Abnormality of the clavicle, Alacrima, Anteverted nares, Atresia of the external auditory canal, Autosomal recessive inheritance, Blue sclerae, Carious teeth, Clinodactyly, Conductive hearing impairment, Delayed skeletal maturation, Dental malocclusion, Depressed nasal bridge, Down-sloping shoulders, Facial asymmetry, Full cheeks, Global dev…
PAX2	Abnormality of the foot, Arnold-Chiari type I malformation, Autosomal dominant inheritance, Autosomal recessive inheritance, Bicornuate uterus, Cataract, Chorioretinal atrophy, Congenital onset, Edema, Focal segmental glomerulosclerosis, Gliosis, Hearing impairment, Horseshoe kidney, Hyperextensible skin, Hypertelorism, Hypertension, Incomplete penetrance, Infantile onset, Intellectual disability…
PAX3	Abnormality of cardiovascular system morphology, Abnormality of vision, Acrocyanosis, Aganglionic megacolon, Alveolar rhabdomyosarcoma, Aplasia of the vagina, Aplasia/Hypoplasia involving the nose, Atelectasis, Atrial septal defect, Autosomal dominant contiguous gene syndrome, Autosomal dominant inheritance, Autosomal recessive inheritance, Blepharophimosis, Blue irides, Brachydactyly, Camptodact…
PAX6	Abnormality of movement, Abnormality of retinal pigmentation, Abnormality of the optic disc, Abnormality of the pulmonary artery, Abnormality of the uterus, Abnormality of the vagina, Abnormality of vision, Ambiguous genitalia, Amblyopia, Aniridia, Aplasia/Hypoplasia of the iris, Aplasia/Hypoplasia of the macula, Ataxia, Autosomal dominant inheritance, Autosomal recessive inheritance, Cataract, C…
PAX9	Autosomal dominant inheritance, Hypoplasia of the maxilla, Microdontia, Micrognathia, Oligodontia,
DHH	Abnormal peripheral myelination, Abnormality of female external genitalia, Abnormality of peripheral nerve conduction, Abnormality of the epididymis, Abnormality of the vagina, Autosomal recessive inheritance, Decreased number of peripheral myelinated nerve fibers, Decreased serum estradiol, Decreased serum testosterone level, Distal muscle weakness, Distal sensory loss of all modalities, Gonadal…
CDON	Adrenal hypoplasia, Agenesis of corpus callosum, Autosomal dominant inheritance, Cryptorchidism, Death in infancy, Delayed puberty, Diabetes insipidus, Ectopic posterior pituitary, Failure to thrive, Global developmental delay, Holoprosencephaly, Hypoglycemia, Hypoplasia of penis, Hypotelorism, Hypothyroidism, Intellectual disability, Microcephaly, Primary amenorrhea, Seizures, Septo-optic dyspla…
IMPG2	Abnormal electroretinogram, Abnormality of color vision, Abnormality of retinal pigmentation, Abnormality of the retinal vasculature, Abnormality of the testis, Anteverted nares, Atypical scarring of skin, Autosomal dominant inheritance, Autosomal recessive inheritance, Blindness, Cataract, Central scotoma, Choroideremia, Conductive hearing impairment, Glaucoma, Hyperinsulinemia, Hyperreflexia, H…
PDE11A	Adrenal hyperplasia, Agitation, Anxiety, Autosomal dominant inheritance, Bruising susceptibility, Decreased circulating ACTH level, Depression, Diabetes mellitus, Fatigue, Hypertension, Hypogonadism, Increased susceptibility to fractures, Kyphosis, Mental deterioration, Mood changes, Muscle weakness, Myopathy, Onset, Osteopenia, Osteoporosis, Paradoxical increased cortisol secretion on dexamethas…
TBX22	Abnormal localization of kidney, Ankyloglossia, Atrial septal defect, Bifid uvula, Brachydactyly, Chorioretinal coloboma, Cleft palate, Coloboma, Conductive hearing impairment, Coronal hypospadias, Cryptorchidism, Dimple chin, Epicanthus, Flat face, Hearing impairment, Hypospadias, Iris coloboma, Macrotia, Malar flattening, Microcornea, Protruding ear, Radioulnar synostosis, Sensorineural hearing…
PCCA	Abnormality of immune system physiology, Acute encephalopathy, Anemia, Apnea, Arrhythmia, Autosomal recessive inheritance, Cardiomyopathy, Cerebellar hemorrhage, Cerebral atrophy, Coma, Constipation, Dehydration, Dystonia, Eczema, Failure to thrive, Feeding difficulties in infancy, Global developmental delay, Hepatomegaly, Hyperammonemia, Hyperglycinemia, Hyperglycinuria, Hypoglycemia, Intellectu…
PCCB	Abnormality of immune system physiology, Acute encephalopathy, Anemia, Apnea, Arrhythmia, Autosomal recessive inheritance, Cardiomyopathy, Cerebellar hemorrhage, Cerebral atrophy, Coma, Constipation, Dehydration, Dystonia, Eczema, Failure to thrive, Feeding difficulties in infancy, Global developmental delay, Hepatomegaly, Hyperammonemia, Hyperglycinemia, Hyperglycinuria, Hypoglycemia, Intellectu…
ACOX1	Abnormal electroretinogram, Abnormality of metabolism/homeostasis, Abnormality of nervous system morphology, Abnormality of visual evoked potentials, Autosomal recessive inheritance, Babinski sign, Bilateral sensorineural hearing impairment, Brachycephaly, CNS demyelination, Death in infancy, Decreased light- and dark-adapted electroretinogram amplitude, Depressed nasal bridge, Developmental regr…
YARS2	Anemia, Autosomal recessive inheritance, Delayed puberty, Distichiasis, Dysphagia, EMG abnormality, Elevated hepatic transaminases, Exercise intolerance, Failure to thrive, Generalized amyotrophy, Generalized limb muscle atrophy, Glaucoma, Growth delay, Hepatomegaly, High palate, Hypertrophic cardiomyopathy, Increased serum lactate, Intellectual disability, Kyphosis, Lactic acidosis, Long philtru…
POLR1D	Abnormality of bone mineral density, Abnormality of dental enamel, Abnormality of dental morphology, Abnormality of the adrenal glands, Abnormality of the vertebral column, Absent eyelashes, Autosomal dominant inheritance, Blepharospasm, Brachycephaly, Branchial fistula, Cataract, Choanal atresia, Choanal stenosis, Cleft eyelid, Cleft palate, Cleft upper lip, Conductive hearing impairment, Crypto…
IFT52	Abnormal diaphysis morphology, Abnormality of dental enamel, Abnormality of the fingernails, Abnormality of the metaphysis, Abnormality of the toenails, Anteverted nares, Brachydactyly, Clinodactyly of the 5th finger, Craniosynostosis, Dolichocephaly, Epicanthus, Everted lower lip vermilion, Finger syndactyly, Frontal bossing, High-grade hypermetropia, Hypodontia, Hypotelorism, Joint hyperflexibi…
NDUFAF1	Abnormal mitochondria in muscle tissue, Acute necrotizing encephalopathy, Ataxia, Autosomal recessive inheritance, Babinski sign, Blindness, Cerebellar atrophy, Cerebral edema, Coma, Developmental regression, Exercise intolerance, Failure to thrive, Feeding difficulties in infancy, Global developmental delay, Growth delay, Hepatic failure, Hyperreflexia, Hypertrophic cardiomyopathy, Hypoglycemia,…
ZDHHC9	Aplasia/Hypoplasia of the corpus callosum, Arachnodactyly, Atrial septal defect, Attention deficit hyperactivity disorder, Behavioral abnormality, Brachycephaly, Brachydactyly, Camptodactyly of finger, Dental crowding, Disproportionate tall stature, Hallucinations, High forehead, High palate, Hypoplasia of the maxilla, Intellectual disability, Joint contracture of the 5th finger, Joint hyperflexi…
SBDS	Abnormality of the metaphysis, Acute myeloid leukemia, Anemia, Anterior rib cupping, Aplastic anemia, Autosomal recessive inheritance, Bone marrow hypocellularity, Carious teeth, Coxa vara, Delayed skeletal maturation, Eczema, Elevated hepatic transaminases, Enlargement of the costochondral junction, Exocrine pancreatic insufficiency, Failure to thrive, Gait disturbance, Generalized hypotonia, Gl…
SAR1B	Abdominal distention, Abnormality of blood and blood-forming tissues, Abnormality of the eye, Abnormality of vitamin metabolism, Acanthocytosis, Areflexia, Autosomal recessive inheritance, Diarrhea, EMG: myopathic abnormalities, Elevated hepatic transaminases, Failure to thrive, Growth delay, Hepatic steatosis, Hypoalbuminemia, Hypobetalipoproteinemia, Hypocholesterolemia, Impaired proprioception…
RLIM	Intellectual disability,
IRAK4	Autosomal recessive inheritance, Immunodeficiency, Neutropenia, Recurrent staphylococcal infections, Recurrent streptococcus pneumoniae infections,
SLC45A2	Abnormality of the optic nerve, Albinism, Autosomal recessive inheritance, Basal cell carcinoma, Blue irides, Hypopigmentation of hair, Hypopigmentation of the fundus, Hypoplasia of the fovea, Iris hypopigmentation, Macular hypoplasia, Melanoma, Nystagmus, Photophobia, Squamous cell carcinoma of the skin, Strabismus, Thickened skin, Visual impairment,
PCNT	Abnormality of dental enamel, Abnormality of epiphysis morphology, Abnormality of female external genitalia, Abnormality of the metaphysis, Absent earlobe, Anemia, Aplasia/Hypoplasia of the earlobes, Aplasia/Hypoplasia of the eyebrow, Areas of hypopigmentation and hyperpigmentation that do not follow Blaschko lines, Arterial stenosis, Atrial septal defect, Attention deficit hyperactivity disorder…
DCTN4	Biliary cirrhosis, Decreased antibody level in blood, Exocrine pancreatic insufficiency, Hepatomegaly, Immunodeficiency, Malabsorption, Pulmonary fibrosis, Recurrent respiratory infections,
CRBN	Abnormal vestibulo-ocular reflex, Anteverted nares, Atrioventricular canal defect, Autosomal recessive inheritance, Blepharophimosis, Brachycephaly, Cleft palate, Clinodactyly of the 5th finger, Cognitive impairment, Cryptorchidism, Downturned corners of mouth, Epicanthus, Global developmental delay, Hearing impairment, High palate, Hypertelorism, Inguinal hernia, Intellectual disability, mild, I…
PCSK1	Acanthosis nigricans, Central adrenal insufficiency, Childhood-onset truncal obesity, Cholestasis, Decreased circulating cortisol level, Delayed puberty, Delayed skeletal maturation, Diarrhea, Failure to thrive, Gonadotropin deficiency, Growth hormone deficiency, Hyperinsulinemia, Hypoglycemic seizures, Hypogonadotrophic hypogonadism, Hypopigmentation of the skin, Increased adipose tissue, Malabs…
TMEM216	Abnormal renal physiology, Abnormality of cardiovascular system morphology, Abnormality of neuronal migration, Abnormality of saccadic eye movements, Abnormality of the corpus callosum, Abnormality of the foot, Abnormality of the hypothalamus-pituitary axis, Accessory spleen, Aganglionic megacolon, Agenesis of cerebellar vermis, Anencephaly, Anophthalmia, Anteverted nares, Aplasia/Hypoplasia of t…
PCYT1A	Abnormality of color vision, Abnormality of macular pigmentation, Abnormality of the ribs, Astigmatism, Autosomal recessive inheritance, Bowing of the long bones, Brachydactyly, Cone/cone-rod dystrophy, Coxa vara, Cupped ribs, Decreased hip abduction, Dental malocclusion, Femoral bowing, High-grade hypermetropia, Hyperlordosis, Hypoplastic inferior ilia, Iris hypopigmentation, Joint stiffness, La…
NME8	Abnormal ciliary motility, Abnormal respiratory motile cilium morphology, Absent/shortened outer dynein arms, Autosomal recessive inheritance, Ciliary dyskinesia, Recurrent respiratory infections, Recurrent sinusitis, Sinusitis,
PHF21A	Anemia, Brachycephaly, Broad nasal tip, Decreased skull ossification, Delayed puberty, Depressed nasal tip, Downturned corners of mouth, Epicanthus, Exostoses, Global developmental delay, Hypertension, Hypothyroidism, Intellectual disability, Micrognathia, Micropenis, Nephroblastoma, Nystagmus, Parietal foramina, Prominent nasal bridge, Seizures, Short philtrum, Strabismus, Underdeveloped nasal a…
DACT1	Anal atresia, Anencephaly, Bifid sternum, Cervical spina bifida, Congenital diaphragmatic hernia, Myelomeningocele, Omphalocele, Sirenomelia,
MBTPS2	Abnormality of the ribs, Abnormality of the vertebrae, Absent eyebrow, Absent eyelashes, Aganglionic megacolon, Alopecia, Alopecia totalis, Blepharitis, Brain atrophy, Cleft palate, Congenital onset, Conjunctivitis, Convex nasal ridge, Corneal dystrophy, Cryptorchidism, Decreased testicular size, Dry skin, Dystrophic fingernails, Ectodermal dysplasia, Ectropion, Erythroderma, Facial erythema, Fol…
ZMYND10	Autosomal recessive inheritance, Bronchiectasis, Chronic bronchitis, Ciliary dyskinesia, Infertility, Nasal polyposis, Recurrent otitis media, Recurrent respiratory infections, Recurrent sinusitis, Reduced sperm motility, Respiratory insufficiency due to defective ciliary clearance, Rhinitis, Sinusitis, Situs inversus totalis,
POMP	Amniotic constriction ring, Autosomal recessive inheritance, Congenital nonbullous ichthyosiform erythroderma, Honeycomb palmoplantar keratoderma, Hyperconvex nail, Ichthyosis, Linear arrays of macular hyperkeratoses in flexural areas, Nail dystrophy, Palmoplantar keratoderma, Parakeratosis,
PDE3A	Autosomal dominant inheritance, Brachydactyly, Cone-shaped epiphysis, Hypertension, Short metacarpal, Short phalanx of finger, Short stature,
PDE4D	Abnormal form of the vertebral bodies, Abnormality of female external genitalia, Abnormality of immune system physiology, Abnormality of the nail, Absent/hypoplastic paranasal sinuses, Accelerated skeletal maturation, Anteverted nares, Autism, Autosomal dominant inheritance, Blue irides, Brachycephaly, Brachydactyly, Cerebral venous thrombosis, Cone-shaped epiphysis, Congenital craniofacial dysos…
PDE6A	Abnormal electroretinogram, Abnormality of retinal pigmentation, Abnormality of the retinal vasculature, Abnormality of the testis, Anteverted nares, Attenuation of retinal blood vessels, Atypical scarring of skin, Autosomal recessive inheritance, Blindness, Cataract, Conductive hearing impairment, Glaucoma, Hyperinsulinemia, Hyperreflexia, Hypogonadism, Hypoplasia of penis, Intellectual disabili…
PDE6C	Abnormal electroretinogram, Abnormality of color vision, Abnormality of retinal pigmentation, Attenuation of retinal blood vessels, Autosomal recessive inheritance, Blue cone monochromacy, Central scotoma, Cone/cone-rod dystrophy, Dyschromatopsia, Exotropia, Granular macular appearance, Hypermetropia, Hypoplasia of the fovea, Nystagmus, Pendular nystagmus, Photophobia, Reduced visual acuity, Reti…
PDE6G	Abnormal electroretinogram, Abnormality of retinal pigmentation, Abnormality of the retinal vasculature, Abnormality of the testis, Anteverted nares, Attenuation of retinal blood vessels, Atypical scarring of skin, Autosomal recessive inheritance, Blindness, Cataract, Conductive hearing impairment, Constriction of peripheral visual field, Cystoid macular edema, Glaucoma, Hyperinsulinemia, Hyperre…
PDE6H	Abnormal electroretinogram, Attenuation of retinal blood vessels, Autosomal dominant inheritance, Autosomal recessive inheritance, Blue cone monochromacy, Central scotoma, Cone/cone-rod dystrophy, Dyschromatopsia, Exotropia, Granular macular appearance, Hypermetropia, Hypoplasia of the fovea, Nyctalopia, Nystagmus, Pendular nystagmus, Photophobia, Progressive cone degeneration, Reduced visual acu…
TMEM138	Abnormality of cardiovascular system morphology, Abnormality of neuronal migration, Abnormality of the hypothalamus-pituitary axis, Aganglionic megacolon, Anteverted nares, Aplasia/Hypoplasia of the corpus callosum, Apnea, Ataxia, Autistic behavior, Autosomal recessive inheritance, Biparietal narrowing, Blindness, Cerebellar vermis hypoplasia, Chorioretinal coloboma, Coloboma, Dandy-Walker malfor…
PDGFB	Abnormal pyramidal signs, Abnormality of neuronal migration, Adult onset, Anxiety, Apathy, Athetosis, Autosomal dominant inheritance, Basal ganglia calcification, Bradykinesia, Calcification of the small brain vessels, Cerebral calcification, Chorea, Corneal opacity, Dementia, Dense calcifications in the cerebellar dentate nucleus, Depression, Dysarthria, Dysdiadochokinesis, Dyskinesia, Dystonia,…
PDGFRA	Abnormality of the liver, Abnormality of the nervous system, Anemia, Autosomal dominant inheritance, Constipation, Dysphagia, Endocardial fibrosis, Eosinophilia, Esophageal neoplasm, Fatigue, Gastrointestinal hemorrhage, Gastrointestinal stroma tumor, Hepatomegaly, Hyperpigmentation of the skin, Intestinal obstruction, Irregular hyperpigmentation, Large hands, Myalgia, Myeloproliferative disorder…
PDE6B	Abnormal electroretinogram, Abnormal light- and dark-adapted electroretinogram, Abnormality of macular pigmentation, Abnormality of retinal pigmentation, Abnormality of the retinal vasculature, Abnormality of the testis, Anteverted nares, Atypical scarring of skin, Autosomal dominant inheritance, Autosomal recessive inheritance, Blindness, Cataract, Conductive hearing impairment, Congenital stati…
PDGFRB	Abnormal pyramidal signs, Abnormality of connective tissue, Abnormality of neuronal migration, Abnormality of the eye, Abnormality of the hair, Abnormality of the kidney, Abnormality of the metaphysis, Abnormality of the musculature, Abnormality of the sacrum, Abnormality of the skull, Abnormality of the thorax, Adult onset, Anxiety, Athetosis, Autosomal dominant inheritance, Basal ganglia calcif…
DYNC2LI1	Abnormal hair quantity, Abnormality of bone marrow cell morphology, Abnormality of female internal genitalia, Abnormality of oral frenula, Abnormality of oral mucosa, Abnormality of pelvic girdle bone morphology, Abnormality of retinal pigmentation, Abnormality of the clavicle, Abnormality of the fingernails, Abnormality of the heart valves, Abnormality of the liver, Abnormality of the metaphysis…
ENPP1	Abnormal trabecular bone morphology, Abnormality of renal excretion, Abnormality of the cerebral vasculature, Abnormality of the endocardium, Abnormality of the sacroiliac joint, Abnormality of the thorax, Abnormality of thrombocytes, Acne, Angina pectoris, Angioid streaks of the retina, Autosomal dominant inheritance, Autosomal recessive inheritance, Blue sclerae, Bone pain, Bruising susceptibil…
SUFU	Abnormality of the neck, Abnormality of the sense of smell, Abnormality of the sternum, Arachnodactyly, Autosomal dominant inheritance, Basal cell carcinoma, Bifid ribs, Brachycephaly, Brachydactyly, Bridged sella turcica, Calcification of falx cerebri, Cardiac fibroma, Cardiac rhabdomyoma, Carious teeth, Cataract, Cerebral calcification, Cleft palate, Cleft upper lip, Coarse facial features, Cry…
PADI3	Alopecia areata, Autosomal dominant inheritance, Coarse hair, Pili canaliculi, Trichodysplasia, Uncombable hair, White hair, Woolly hair,
RAB23	Abnormality of the cornea, Abnormality of the pinna, Agenesis of permanent teeth, Aplasia/Hypoplasia of the corpus callosum, Aplasia/Hypoplasia of the middle phalanges of the hand, Aplasia/Hypoplasia of the middle phalanges of the toes, Atrial septal defect, Autosomal recessive inheritance, Brachycephaly, Brachydactyly, Broad thumb, Camptodactyly, Cerebral atrophy, Clinodactyly of the 5th finger,…
SLC26A4	Abdominal distention, Abnormality of metabolism/homeostasis, Ataxia, Autosomal recessive inheritance, Coarse facial features, Cochlear malformation, Compensated hypothyroidism, Congenital sensorineural hearing impairment, Constipation, Enlarged vestibular aqueduct, Fatigue, Feeding difficulties, Global developmental delay, Goiter, Hyperparathyroidism, Hypersomnia, Hypoplasia of the cochlea, Hypot…
WWOX	Abnormal electroretinogram, Abnormal sex determination, Abnormality of cardiovascular system morphology, Abnormality of the labia, Abnormality of the scrotum, Abnormality of the voice, Absence of secondary sex characteristics, Adrenal insufficiency, Ambiguous genitalia, Autosomal recessive inheritance, Azoospermia, Babinski sign, Cerebellar atrophy, Cerebral atrophy, Chest pain, Clinodactyly of t…	XY karyotype, Gait ataxia, Gaze-evoked nystagmus, Global developmental delay, Gonadal dysgenesis, Growth delay, Gynecomastia, Hypergonadotropic hypogonadism, Hyperreflexia, Hypokinesia, Hypoplasia of the corpus callosum, Hypoplasia of the vagina, Hyporeflexia, Hypospadias, Intellectual disability, Limb ataxia, Lymphadenopathy, Male infertility, Microcephaly, Micropenis, Muscular hypotonia of the …
RTEL1	Abnormal blistering of the skin, Abnormality of coagulation, Abnormality of female internal genitalia, Abnormality of leukocytes, Abnormality of neutrophils, Abnormality of the eyebrow, Abnormality of the eyelashes, Abnormality of the fingernails, Abnormality of the pharynx, Abnormality of the testis, Adult onset, Alopecia, Anemia, Anorectal anomaly, Aplasia/Hypoplasia of the skin, Aplastic/hypop…
ERAP1	Abdominal pain, Abnormal blistering of the skin, Abnormal pyramidal signs, Abnormality of the myocardium, Acne, Anorexia, Aortic regurgitation, Arterial thrombosis, Arthralgia, Arthritis, Aseptic necrosis, Ataxia, Blindness, Cataract, Cerebral ischemia, Confusion, Cranial nerve paralysis, Developmental regression, Encephalitis, Endocarditis, Fatigue, Fever, Gait disturbance, Gangrene, Gastrointes…
ATP8A2	Abnormality of vision, Ataxia, Autosomal recessive inheritance, Cataract, Cerebellar atrophy, Cerebral atrophy, Cerebral palsy, Congenital onset, Corpus callosum atrophy, Dysarthria, Gait disturbance, Hyperreflexia, Inability to walk, Intellectual disability, Muscular hypotonia, Seizures, Short stature, Skeletal muscle atrophy, Strabismus, Truncal ataxia,
ADA2	Agitation, Amaurosis fugax, Anemia, Antiphospholipid antibody positivity, Aphasia, Arterial stenosis, Arthritis, Ataxia, Autosomal dominant inheritance, Autosomal recessive inheritance, Behavioral abnormality, Chorea, Cutis marmorata, Decreased antibody level in blood, Dementia, Developmental regression, Dilatation, Dysarthria, Elevated hepatic transaminases, Erythema nodosum, Facial palsy, Fever…
PEPD	Abnormal facial shape, Abnormality of metabolism/homeostasis, Abnormality of retinal pigmentation, Abnormality of the fingernails, Abnormality of the hip bone, Abnormality of the middle ear, Anemia, Arachnodactyly, Asthma, Autosomal recessive inheritance, Bilateral single transverse palmar creases, Carious teeth, Chronic lung disease, Convex nasal ridge, Crusting erythematous dermatitis, Cutaneou…
PEX1	Abnormal electroretinogram, Abnormality of coagulation, Abnormality of epiphysis morphology, Abnormality of metabolism/homeostasis, Abnormality of movement, Abnormality of neuronal migration, Abnormality of retinal pigmentation, Abnormality of the helix, Abnormality of the liver, Abnormality of the palate, Abnormality of the tongue, Adrenal hypoplasia, Albuminuria, Amelogenesis imperfecta, Aminoa…
PEX6	Abnormality of coagulation, Abnormality of epiphysis morphology, Abnormality of metabolism/homeostasis, Abnormality of movement, Abnormality of neuronal migration, Abnormality of retinal pigmentation, Abnormality of the liver, Abnormality of the palate, Abnormality of the tongue, Anteverted nares, Arrhythmia, Ataxia, Autosomal recessive inheritance, Behavioral abnormality, Bilateral single transv…
PEX7	Abnormal pyramidal signs, Abnormal renal physiology, Abnormality of epiphysis morphology, Abnormality of metabolism/homeostasis, Abnormality of retinal pigmentation, Alopecia, Anosmia, Arrhythmia, Ataxia, Autosomal recessive inheritance, Calcific stippling of infantile cartilaginous skeleton, Cardiomegaly, Cardiomyopathy, Cataract, Cerebral cortical atrophy, Cleft palate, Congenital cataract, Con…
PEX10	Abnormality of coagulation, Abnormality of epiphysis morphology, Abnormality of metabolism/homeostasis, Abnormality of movement, Abnormality of neuronal migration, Abnormality of retinal pigmentation, Abnormality of the cerebral white matter, Abnormality of the liver, Abnormality of the palate, Abnormality of the tongue, Anteverted nares, Arrhythmia, Ataxia, Autosomal recessive inheritance, Behav…
PEX12	Abnormal bleeding, Abnormal electroretinogram, Abnormal facial shape, Abnormality of coagulation, Abnormality of epiphysis morphology, Abnormality of metabolism/homeostasis, Abnormality of movement, Abnormality of neuronal migration, Abnormality of retinal pigmentation, Abnormality of the liver, Abnormality of the palate, Abnormality of the tongue, Anteverted nares, Arrhythmia, Ataxia, Autosomal …
[truncated: 2,417 more rows]
