# Supplementary material for: Gene selection tool (GST): A R-based tool for genetic disorders based on the sliding-window proportion test using whole-exome sequencing data
Source: PLoS One. 2017 Sep 28;12(9):e0185514. doi: 10.1371/journal.pone.0185514 (PMC5619773; doi:10.1371/journal.pone.0185514)
Supplement: S1 File — It is a R file that contains R code, sample data and user guide. (ZIP) [file pone.0185514.s002.zip › GST Code_Review.R]

GST <- function(data,state=NULL,parents=T,Trimmed.score=F,TOP=0){
	options(warn=-1)
	if(length(state)=='NULL'){print('Please input the state number')}else{

		prob=0.5
		pvalue=0.05
		Standard_BP=1
		library(IRanges)
		library(GenomicRanges)
		library(Homo.sapiens)
		library(VariantAnnotation)
		library(TxDb.Hsapiens.UCSC.hg19.knownGene)
		library(mygene)
		library(rfPred)
		library(curl)
		SNPs.gr <- GRanges(seqnames=data$Chr,IRanges(start=data$Locus,width=1))
		genome(SNPs.gr) <- 'hg19'
		vars <- locateVariants(SNPs.gr, TxDb.Hsapiens.UCSC.hg19.knownGene, AllVariants())
		isnps = GRanges(data$Chr,IRanges(data$Locus,width=1))
		olaps = findOverlaps(vars,isnps)
		data_merged=cbind(data[subjectHits(olaps),],data.frame(values(vars)[, c(1,7)]))

 	data_merged2=data_merged[order(data_merged$Chr, data_merged$Locus, data_merged$LOCATION,decreasing=F),]
	data=data_merged2[which(duplicated(data_merged2[,1:2])=='FALSE'),]

	family_number=length(state)
	normal_index=which(state==0)
	Ref=paste(data[,3],"/",data[,3],sep="")

	
	select_data=as.data.frame(data[,4:(family_number+3)])
	if(parents==T){ 
		child_number=family_number-2
		n=ceiling((((1.645)^2*prob*(1-prob))/(child_number*0.05^2)-1)/2)
		linkage=matrix(0:0,ncol=child_number,nrow=nrow(data))
		if(state[1]==0 && state[2]==1){
		
			for(i in 1:child_number){
				for(j in 1:nrow(data)){
					if(state[(i+2)]==1){ 
						linkage[j,i]=ifelse(as.character(select_data[j,(i+2)])==as.character(select_data[j,2]) && as.character(select_data[j,2])!=as.character(Ref[j]) && as.character(select_data[j,(i+2)])!=as.character(select_data[j,1]) ,0, 1)
					}
					else{
						linkage[j,i]=ifelse(as.character(select_data[j,(i+2)])!=as.character(select_data[j,2]) && as.character(select_data[j,2])==as.character(Ref[j]) && as.character(select_data[j,(i+2)])==as.character(select_data[j,1]) ,0, 1)
					}
				}
			}
		}else if(state[1]==1 && state[2]==0){
				for(i in 1:child_number){
				for(j in 1:nrow(data)){
					if(state[(i+2)]>0){ 
						linkage[j,i]=ifelse(as.character(select_data[j,(i+2)])==as.character(select_data[j,1]) && as.character(select_data[j,1])!=as.character(Ref[j]) && as.character(select_data[j,(i+2)])!=as.character(select_data[j,2]) ,0, 1)
					}
					else{
						linkage[j,i]=ifelse(as.character(select_data[j,(i+2)])!=as.character(select_data[j,1]) && as.character(select_data[j,1])==as.character(Ref[j]) && as.character(select_data[j,(i+2)])==as.character(select_data[j,2]) ,0, 1)
					}
				}
			}
		}else if(state[1]==0 && state[2]==0){
			for(i in 1:child_number){
				for(j in 1:nrow(data)){
					if(state[(i+2)]>0){ 
						linkage[j,i]=ifelse(as.character(select_data[j,(i+2)])!=as.character(select_data[j,1]) && as.character(select_data[j,1])==as.character(Ref[j]) && as.character(select_data[j,(i+2)])!=as.character(select_data[j,2]) && as.character(select_data[j,1])==as.character(select_data[j,2]) ,0, 1)
					}
					else{
						linkage[j,i]=1
					}
				}
			}
				linkage_Freq=NULL
				for(i in 1:nrow(data)){
					linkage_Freq[i]=sum(linkage[i,])
				}
		}
	}else{
			child_number=family_number
			n=ceiling((((1.645)^2*prob*(1-prob))/(child_number*0.05^2)-1)/2)#2.575
 			linkage=matrix(0:0,ncol=child_number,nrow=nrow(data))
			s1=which(state==0)
			s2=which(state==1)
			linkage_Freq=NULL

				col=NULL
				for(j in 1:nrow(data)){
				col[j]=as.character(data.frame(table(as.matrix(select_data[j,s2])))[table(as.matrix(select_data[j,s2]))==max(table(as.matrix(select_data[j,s2]))),1])
				}
				for(i in 1:child_number){
				for(j in 1:nrow(data)){
				linkage[j,i]=ifelse(state[i]==1 && select_data[j,i]==col[j] && select_data[j,i]!=Ref[j],0,ifelse(state[i]==1 && select_data[j,i]!=col[j] && select_data[j,i]!=Ref[j],0.5,ifelse(state[i]==0 && select_data[j,i]!=col[j] && select_data[j,i]==Ref[j],0,1)))
				}}
				linkage_Freq=NULL
				for(i in 1:nrow(data)){
					linkage_Freq[i]=sum(linkage[i,])}
 			} 
}
			data2=(cbind(data,linkage_Freq))
			data=data2

		library(ggplot2)
		library(ggrepel)
if(child_number<1){
print('There is no child_number')
}else{

####### Set data
	numerator=NULL
	denominator=NULL
	m=NULL
	theta=NULL
	probvalue=NULL
	m=2*n+1	
	Standard_BP=Standard_BP*1000000
	denominator=child_number*m
	newchr=sapply(strsplit(as.character(data$Chr), split='r', fixed=TRUE),function(chromosome)(chromosome[2]))
	data2=cbind(newchr,data)
	data2_1=data2[order(data2$Locus),]
	data3=data2_1[order(newchr),] 

	for(i in 1:24){
	assign(paste('data3_',i,sep=""),data3[which(data3$newchr==i),])
	assign(paste('numerator_',i,sep=""),NULL)
	assign(paste('probvalue_',i,sep=""),NULL)
	}


######### Calculate
		if(nrow(data3_1)>n){
		for(i in (1+n):(nrow(data3_1)-n)){
			numerator_1[i-n]=sum(data3_1$linkage_Freq[(i-n):(i+n)])
			probvalue_1[i-n]=prop.test(numerator_1[i-n],denominator,p=prob,alt='less')[[3]]*((max(as.numeric(data3_1$Locus[(i-n):(i+n)]))-min(as.numeric(data3_1$Locus[(i-n):(i+n)])))/Standard_BP)
			}
		all1=cbind(data3_1[(1+n):(nrow(data3_1)-n),],as.matrix(probvalue_1))
		}else{all1=NULL}

		if(nrow(data3_2)>n){
		for(i in (1+n):(nrow(data3_2)-n)){
			numerator_2[i-n]=sum(data3_2$linkage_Freq[(i-n):(i+n)])
			probvalue_2[i-n]=prop.test(numerator_2[i-n],denominator,p=prob,alt='less')[[3]]*((max(as.numeric(data3_2$Locus[(i-n):(i+n)]))-min(as.numeric(data3_2$Locus[(i-n):(i+n)])))/Standard_BP)
			}
		all2=cbind(data3_2[(1+n):(nrow(data3_2)-n),],as.matrix(probvalue_2))
		}else{all2=NULL}

		if(nrow(data3_3)>n){
		for(i in (1+n):(nrow(data3_3)-n)){
			numerator_3[i-n]=sum(data3_3$linkage_Freq[(i-n):(i+n)])
			probvalue_3[i-n]=prop.test(numerator_3[i-n],denominator,p=prob,alt='less')[[3]]*((max(as.numeric(data3_3$Locus[(i-n):(i+n)]))-min(as.numeric(data3_3$Locus[(i-n):(i+n)])))/Standard_BP)
			}
		all3=cbind(data3_3[(1+n):(nrow(data3_3)-n),],as.matrix(probvalue_3))
		}else{all3=NULL}

		if(nrow(data3_4)>n){
		for(i in (1+n):(nrow(data3_4)-n)){
			numerator_4[i-n]=sum(data3_4$linkage_Freq[(i-n):(i+n)])
			probvalue_4[i-n]=prop.test(numerator_4[i-n],denominator,p=prob,alt='less')[[3]]*((max(as.numeric(data3_4$Locus[(i-n):(i+n)]))-min(as.numeric(data3_4$Locus[(i-n):(i+n)])))/Standard_BP)
			}
		all4=cbind(data3_4[(1+n):(nrow(data3_4)-n),],as.matrix(probvalue_4))
		}else{all4=NULL}

		if(nrow(data3_5)>n){
		for(i in (1+n):(nrow(data3_5)-n)){
			numerator_5[i-n]=sum(data3_5$linkage_Freq[(i-n):(i+n)])
			probvalue_5[i-n]=prop.test(numerator_5[i-n],denominator,p=prob,alt='less')[[3]]*((max(as.numeric(data3_5$Locus[(i-n):(i+n)]))-min(as.numeric(data3_5$Locus[(i-n):(i+n)])))/Standard_BP)
			}
		all5=cbind(data3_5[(1+n):(nrow(data3_5)-n),],as.matrix(probvalue_5))
		}else{all5=NULL}

		if(nrow(data3_6)>n){
		for(i in (1+n):(nrow(data3_6)-n)){
			numerator_6[i-n]=sum(data3_6$linkage_Freq[(i-n):(i+n)])
			probvalue_6[i-n]=prop.test(numerator_6[i-n],denominator,p=prob,alt='less')[[3]]*((max(as.numeric(data3_6$Locus[(i-n):(i+n)]))-min(as.numeric(data3_6$Locus[(i-n):(i+n)])))/Standard_BP)
			}
		all6=cbind(data3_6[(1+n):(nrow(data3_6)-n),],as.matrix(probvalue_6))
		}else{all6=NULL}

		if(nrow(data3_7)>n){
		for(i in (1+n):(nrow(data3_7)-n)){
			numerator_7[i-n]=sum(data3_7$linkage_Freq[(i-n):(i+n)])
			probvalue_7[i-n]=prop.test(numerator_7[i-n],denominator,p=prob,alt='less')[[3]]*((max(as.numeric(data3_7$Locus[(i-n):(i+n)]))-min(as.numeric(data3_7$Locus[(i-n):(i+n)])))/Standard_BP)
			}
		all7=cbind(data3_7[(1+n):(nrow(data3_7)-n),],as.matrix(probvalue_7))
		}else{all7=NULL}

		if(nrow(data3_8)>n){
		for(i in (1+n):(nrow(data3_8)-n)){
			numerator_8[i-n]=sum(data3_8$linkage_Freq[(i-n):(i+n)])
			probvalue_8[i-n]=prop.test(numerator_8[i-n],denominator,p=prob,alt='less')[[3]]*((max(as.numeric(data3_8$Locus[(i-n):(i+n)]))-min(as.numeric(data3_8$Locus[(i-n):(i+n)])))/Standard_BP)
			}
		all8=cbind(data3_8[(1+n):(nrow(data3_8)-n),],as.matrix(probvalue_8))
		}else{all8=NULL}

		if(nrow(data3_9)>n){
		for(i in (1+n):(nrow(data3_9)-n)){
			numerator_9[i-n]=sum(data3_9$linkage_Freq[(i-n):(i+n)])
			probvalue_9[i-n]=prop.test(numerator_9[i-n],denominator,p=prob,alt='less')[[3]]*((max(as.numeric(data3_9$Locus[(i-n):(i+n)]))-min(as.numeric(data3_9$Locus[(i-n):(i+n)])))/Standard_BP)
			}
		all9=cbind(data3_9[(1+n):(nrow(data3_9)-n),],as.matrix(probvalue_9))
		}else{all9=NULL}

		if(nrow(data3_10)>n){
		for(i in (1+n):(nrow(data3_10)-n)){
			numerator_10[i-n]=sum(data3_10$linkage_Freq[(i-n):(i+n)])
			probvalue_10[i-n]=prop.test(numerator_10[i-n],denominator,p=prob,alt='less')[[3]]*((max(as.numeric(data3_10$Locus[(i-n):(i+n)]))-min(as.numeric(data3_10$Locus[(i-n):(i+n)])))/Standard_BP)
			}
		all10=cbind(data3_10[(1+n):(nrow(data3_10)-n),],as.matrix(probvalue_10))
		}else{all10=NULL}

		if(nrow(data3_11)>n){
		for(i in (1+n):(nrow(data3_11)-n)){
			numerator_11[i-n]=sum(data3_11$linkage_Freq[(i-n):(i+n)])
			probvalue_11[i-n]=prop.test(numerator_11[i-n],denominator,p=prob,alt='less')[[3]]*((max(as.numeric(data3_11$Locus[(i-n):(i+n)]))-min(as.numeric(data3_11$Locus[(i-n):(i+n)])))/Standard_BP)
			}
		all11=cbind(data3_11[(1+n):(nrow(data3_11)-n),],as.matrix(probvalue_11))
		}else{all11=NULL}

		if(nrow(data3_12)>n){
		for(i in (1+n):(nrow(data3_12)-n)){
			numerator_12[i-n]=sum(data3_12$linkage_Freq[(i-n):(i+n)])
			probvalue_12[i-n]=prop.test(numerator_12[i-n],denominator,p=prob,alt='less')[[3]]*((max(as.numeric(data3_12$Locus[(i-n):(i+n)]))-min(as.numeric(data3_12$Locus[(i-n):(i+n)])))/Standard_BP)
			}
		all12=cbind(data3_12[(1+n):(nrow(data3_12)-n),],as.matrix(probvalue_12))
		}else{all12=NULL}

		if(nrow(data3_13)>n){
		for(i in (1+n):(nrow(data3_13)-n)){
			numerator_13[i-n]=sum(data3_13$linkage_Freq[(i-n):(i+n)])
			probvalue_13[i-n]=prop.test(numerator_13[i-n],denominator,p=prob,alt='less')[[3]]*((max(as.numeric(data3_13$Locus[(i-n):(i+n)]))-min(as.numeric(data3_13$Locus[(i-n):(i+n)])))/Standard_BP)
			}
		all13=cbind(data3_13[(1+n):(nrow(data3_13)-n),],as.matrix(probvalue_13))
		}else{all13=NULL}

		if(nrow(data3_14)>n){
		for(i in (1+n):(nrow(data3_14)-n)){
			numerator_14[i-n]=sum(data3_14$linkage_Freq[(i-n):(i+n)])
			probvalue_14[i-n]=prop.test(numerator_14[i-n],denominator,p=prob,alt='less')[[3]]*((max(as.numeric(data3_14$Locus[(i-n):(i+n)]))-min(as.numeric(data3_14$Locus[(i-n):(i+n)])))/Standard_BP)
			}
		all14=cbind(data3_14[(1+n):(nrow(data3_14)-n),],as.matrix(probvalue_14))
		}else{all14=NULL}

		if(nrow(data3_15)>n){
		for(i in (1+n):(nrow(data3_15)-n)){
			numerator_15[i-n]=sum(data3_15$linkage_Freq[(i-n):(i+n)])
			probvalue_15[i-n]=prop.test(numerator_15[i-n],denominator,p=prob,alt='less')[[3]]*((max(as.numeric(data3_15$Locus[(i-n):(i+n)]))-min(as.numeric(data3_15$Locus[(i-n):(i+n)])))/Standard_BP)
			}
		all15=cbind(data3_15[(1+n):(nrow(data3_15)-n),],as.matrix(probvalue_15))
		}else{all15=NULL}

		if(nrow(data3_16)>n){
		for(i in (1+n):(nrow(data3_16)-n)){
			numerator_16[i-n]=sum(data3_16$linkage_Freq[(i-n):(i+n)])
			probvalue_16[i-n]=prop.test(numerator_16[i-n],denominator,p=prob,alt='less')[[3]]*((max(as.numeric(data3_16$Locus[(i-n):(i+n)]))-min(as.numeric(data3_16$Locus[(i-n):(i+n)])))/Standard_BP)
			}
		all16=cbind(data3_16[(1+n):(nrow(data3_16)-n),],as.matrix(probvalue_16))
		}else{all16=NULL}

		if(nrow(data3_17)>n){
		for(i in (1+n):(nrow(data3_17)-n)){
			numerator_17[i-n]=sum(data3_17$linkage_Freq[(i-n):(i+n)])
			probvalue_17[i-n]=prop.test(numerator_17[i-n],denominator,p=prob,alt='less')[[3]]*((max(as.numeric(data3_17$Locus[(i-n):(i+n)]))-min(as.numeric(data3_17$Locus[(i-n):(i+n)])))/Standard_BP)
			}
		all17=cbind(data3_17[(1+n):(nrow(data3_17)-n),],as.matrix(probvalue_17))
		}else{all17=NULL}

		if(nrow(data3_18)>n){
		for(i in (1+n):(nrow(data3_18)-n)){
			numerator_18[i-n]=sum(data3_18$linkage_Freq[(i-n):(i+n)])
			probvalue_18[i-n]=prop.test(numerator_18[i-n],denominator,p=prob,alt='less')[[3]]*((max(as.numeric(data3_18$Locus[(i-n):(i+n)]))-min(as.numeric(data3_18$Locus[(i-n):(i+n)])))/Standard_BP)
			}
		all18=cbind(data3_18[(1+n):(nrow(data3_18)-n),],as.matrix(probvalue_18))
		}else{all18=NULL}

		if(nrow(data3_19)>n){
		for(i in (1+n):(nrow(data3_19)-n)){
			numerator_19[i-n]=sum(data3_19$linkage_Freq[(i-n):(i+n)])
			probvalue_19[i-n]=prop.test(numerator_19[i-n],denominator,p=prob,alt='less')[[3]]*((max(as.numeric(data3_19$Locus[(i-n):(i+n)]))-min(as.numeric(data3_19$Locus[(i-n):(i+n)])))/Standard_BP)
			}
		all19=cbind(data3_19[(1+n):(nrow(data3_19)-n),],as.matrix(probvalue_19))
		}else{all19=NULL}

		if(nrow(data3_20)>n){
		for(i in (1+n):(nrow(data3_20)-n)){
			numerator_20[i-n]=sum(data3_20$linkage_Freq[(i-n):(i+n)])
			probvalue_20[i-n]=prop.test(numerator_20[i-n],denominator,p=prob,alt='less')[[3]]*((max(as.numeric(data3_20$Locus[(i-n):(i+n)]))-min(as.numeric(data3_20$Locus[(i-n):(i+n)])))/Standard_BP)
			}
		all20=cbind(data3_20[(1+n):(nrow(data3_20)-n),],as.matrix(probvalue_20))
		}else{all20=NULL}


		if(nrow(data3_21)>n){
		for(i in (1+n):(nrow(data3_21)-n)){
			numerator_21[i-n]=sum(data3_21$linkage_Freq[(i-n):(i+n)])
			probvalue_21[i-n]=prop.test(numerator_21[i-n],denominator,p=prob,alt='less')[[3]]*((max(as.numeric(data3_21$Locus[(i-n):(i+n)]))-min(as.numeric(data3_21$Locus[(i-n):(i+n)])))/Standard_BP)
			}
		all21=cbind(data3_21[(1+n):(nrow(data3_21)-n),],as.matrix(probvalue_21))
		}else{all21=NULL}


		if(nrow(data3_22)>n){
		for(i in (1+n):(nrow(data3_22)-n)){
			numerator_22[i-n]=sum(data3_22$linkage_Freq[(i-n):(i+n)])
			probvalue_22[i-n]=prop.test(numerator_22[i-n],denominator,p=prob,alt='less')[[3]]*((max(as.numeric(data3_22$Locus[(i-n):(i+n)]))-min(as.numeric(data3_22$Locus[(i-n):(i+n)])))/Standard_BP)
			}
		all22=cbind(data3_22[(1+n):(nrow(data3_22)-n),],as.matrix(probvalue_22))
		}else{all22=NULL}


		if(nrow(data3_23)>n){
		for(i in (1+n):(nrow(data3_23)-n)){
			numerator_23[i-n]=sum(data3_23$linkage_Freq[(i-n):(i+n)])
			probvalue_23[i-n]=prop.test(numerator_23[i-n],denominator,p=prob,alt='less')[[3]]*((max(as.numeric(data3_23$Locus[(i-n):(i+n)]))-min(as.numeric(data3_23$Locus[(i-n):(i+n)])))/Standard_BP)
			}
		all23=cbind(data3_23[(1+n):(nrow(data3_23)-n),],as.matrix(probvalue_23))
		}else{all23=NULL}

		if(nrow(data3_24)>n){
		for(i in (1+n):(nrow(data3_24)-n)){
			numerator_24[i-n]=sum(data3_24$linkage_Freq[(i-n):(i+n)])
			probvalue_24[i-n]=prop.test(numerator_24[i-n],denominator,p=prob,alt='less')[[3]]*((max(as.numeric(data3_24$Locus[(i-n):(i+n)]))-min(as.numeric(data3_24$Locus[(i-n):(i+n)])))/Standard_BP)
			}
		all24=cbind(data3_24[(1+n):(nrow(data3_24)-n),],as.matrix(probvalue_24))
		}else{all24=NULL}

			all1=cbind(data3_1[(1+n):(nrow(data3_1)-n),],as.matrix(probvalue_1))
			all2=cbind(data3_2[(1+n):(nrow(data3_2)-n),],as.matrix(probvalue_2))
			all3=cbind(data3_3[(1+n):(nrow(data3_3)-n),],as.matrix(probvalue_3))
			all4=cbind(data3_4[(1+n):(nrow(data3_4)-n),],as.matrix(probvalue_4))
			all5=cbind(data3_5[(1+n):(nrow(data3_5)-n),],as.matrix(probvalue_5))
			all6=cbind(data3_6[(1+n):(nrow(data3_6)-n),],as.matrix(probvalue_6))
			all7=cbind(data3_7[(1+n):(nrow(data3_7)-n),],as.matrix(probvalue_7))
			all8=cbind(data3_8[(1+n):(nrow(data3_8)-n),],as.matrix(probvalue_8))
			all9=cbind(data3_9[(1+n):(nrow(data3_9)-n),],as.matrix(probvalue_9))
			all10=cbind(data3_10[(1+n):(nrow(data3_10)-n),],as.matrix(probvalue_10))
			all11=cbind(data3_11[(1+n):(nrow(data3_11)-n),],as.matrix(probvalue_11))
			all12=cbind(data3_12[(1+n):(nrow(data3_12)-n),],as.matrix(probvalue_12))
			all13=cbind(data3_13[(1+n):(nrow(data3_13)-n),],as.matrix(probvalue_13))
			all14=cbind(data3_14[(1+n):(nrow(data3_14)-n),],as.matrix(probvalue_14))
			all15=cbind(data3_15[(1+n):(nrow(data3_15)-n),],as.matrix(probvalue_15))
			all16=cbind(data3_16[(1+n):(nrow(data3_16)-n),],as.matrix(probvalue_16))
			all17=cbind(data3_17[(1+n):(nrow(data3_17)-n),],as.matrix(probvalue_17))
			all18=cbind(data3_18[(1+n):(nrow(data3_18)-n),],as.matrix(probvalue_18))
			all19=cbind(data3_19[(1+n):(nrow(data3_19)-n),],as.matrix(probvalue_19))
			all20=cbind(data3_20[(1+n):(nrow(data3_20)-n),],as.matrix(probvalue_20))
			all21=cbind(data3_21[(1+n):(nrow(data3_21)-n),],as.matrix(probvalue_21))
			all22=cbind(data3_22[(1+n):(nrow(data3_22)-n),],as.matrix(probvalue_22))


			colnames(all1)=c(colnames(data3),"probvalue")
			colnames(all2)=c(colnames(data3),"probvalue")
			colnames(all3)=c(colnames(data3),"probvalue")
			colnames(all4)=c(colnames(data3),"probvalue")
			colnames(all5)=c(colnames(data3),"probvalue")
			colnames(all6)=c(colnames(data3),"probvalue")
			colnames(all7)=c(colnames(data3),"probvalue")
			colnames(all8)=c(colnames(data3),"probvalue")
			colnames(all9)=c(colnames(data3),"probvalue")
			colnames(all10)=c(colnames(data3),"probvalue")
			colnames(all11)=c(colnames(data3),"probvalue")
			colnames(all12)=c(colnames(data3),"probvalue")
			colnames(all13)=c(colnames(data3),"probvalue")
			colnames(all14)=c(colnames(data3),"probvalue")
			colnames(all15)=c(colnames(data3),"probvalue")
			colnames(all16)=c(colnames(data3),"probvalue")
			colnames(all17)=c(colnames(data3),"probvalue")
			colnames(all18)=c(colnames(data3),"probvalue")
			colnames(all19)=c(colnames(data3),"probvalue")
			colnames(all20)=c(colnames(data3),"probvalue")
			colnames(all21)=c(colnames(data3),"probvalue")
			colnames(all22)=c(colnames(data3),"probvalue")
			
			if(max(as.numeric(data3$newchr))>=23){
			colnames(all23)=c(colnames(data3),"probvalue")
			colnames(all24)=c(colnames(data3),"probvalue")
			all=rbind(all1,all2,all3,all4,all5,all6,all7,all8,all9,all10,all11,all12,all13,all14,all15,all16,all17,all18,all19,all20,all21,all22,all23,all24)
			}else{
			all=rbind(all1,all2,all3,all4,all5,all6,all7,all8,all9,all10,all11,all12,all13,all14,all15,all16,all17,all18,all19,all20,all21,all22)
			}

			k1=which(all$probvalue<=pvalue & all$linkage_Freq==0 & is.na(all$GENEID)=='FALSE' & all$LOC!='intron' & all$LOC!='fiveUTR' & all$LOC!='threeUTR'  & all$LOC!='intergenic' & all$LOC!='promoter')
				
			all2=all[k1,]

			all3=all2[order(all2$probvalue),]
			all4=all3[which(duplicated(all3$GENEID)=='FALSE'),]

			Gene=NULL
			for(i in 1:nrow(all4)){
				Gene[i]=mget(all4$GENEID, org.Hs.egSYMBOL, ifnotfound=NA)[[i]]
			}

			geneid=all4$GENEID
			all5=cbind(all4[,2:3],geneid,Gene)
			final=merge(all,all5,by=c('Chr','Locus'),all=T)
			list=colnames(final[-ncol(final)])
			colnames(final)=c(list,'GENE')


			type=matrix('Odd number Chromosome',nrow=nrow(final))
			type[which(as.numeric(paste(final$newchr))%%2==0)]='Even number Chromosome'
			final2=cbind(final,type)


			final_1=final2[which(final2$newchr==1),]
			final_2=final2[which(final2$newchr==2),]
			final_3=final2[which(final2$newchr==3),]
			final_4=final2[which(final2$newchr==4),]
			final_5=final2[which(final2$newchr==5),]
			final_6=final2[which(final2$newchr==6),]
			final_7=final2[which(final2$newchr==7),]
			final_8=final2[which(final2$newchr==8),]
			final_9=final2[which(final2$newchr==9),]
			final_10=final2[which(final2$newchr==10),]
			final_11=final2[which(final2$newchr==11),]
			final_12=final2[which(final2$newchr==12),]
			final_13=final2[which(final2$newchr==13),]
			final_14=final2[which(final2$newchr==14),]
			final_15=final2[which(final2$newchr==15),]
			final_16=final2[which(final2$newchr==16),]
			final_17=final2[which(final2$newchr==17),]
			final_18=final2[which(final2$newchr==18),]
			final_19=final2[which(final2$newchr==19),]
			final_20=final2[which(final2$newchr==20),]
			final_21=final2[which(final2$newchr==21),]
			final_22=final2[which(final2$newchr==22),]
			final_23=final2[which(final2$newchr=='X'),]
			final_24=final2[which(final2$newchr=='Y'),]


			finaldata2=rbind(final_1,final_2,final_3,final_4,final_5,final_6,final_7,final_8,final_9,final_10,final_11,final_12,final_13,final_14,final_15,final_16,final_17,final_18,final_19,final_20,final_21,final_22,final_23,final_24)
			Score=abs(-log(finaldata2$probvalue))
			position=1:nrow(finaldata2)
			
			Score2=Score
			Score2[-k1]=Score[-k1]/2

			finaldata=cbind(position,finaldata2,Score,Score2)

			posi=NULL
			for(i in 1:max(as.numeric(finaldata$newchr))){
			posi[i]=which(finaldata[median(which(finaldata$newchr==i)),]$Locus==finaldata$Locus)
			}

			printed_data2=finaldata[which(is.na(finaldata$GENE)=='FALSE'),]
			printed_data=printed_data2[order(printed_data2$Score,decreasing=T),]
			Rank=1:nrow(printed_data)
			rownames(printed_data)=NULL

			snp=as.data.frame(t((data.frame(strsplit(as.character(printed_data[,(which(state==1)[[1]]+5)]),"/"))[2,])))
			colnames(snp)='SNP'


			GSTresult=cbind(Rank,printed_data[,c(4,2,3,5,(7+length(state)):(11+length(state)))],snp,printed_data[,c(6:(6+length(state)),which(colnames(printed_data)=='LOC' | colnames(printed_data)=='Gene' | colnames(printed_data)=='Score'))])
			res=rfPred_scores(variant_list = GSTresult[,c(2,4:5,11)],data="http://www.sbim.fr/rfPred/all_chr_rfPred.txtz",
			index="http://www.sbim.fr/rfPred/all_chr_rfPred.txtz.tbi")
			colnames(res)=c('newchr','Locus',colnames(res[,-c(1:2)]))
			rank=merge(GSTresult[,-1],res[,c(1:2,8:14)],by=c('newchr','Locus'),all=T)
			annot=getGenes(rank$GENEID,fields=c('name','summary'))[,c(1,3,5)]
			colnames(annot)=c('GENEID','Genename','Summary')

			allannot=data.frame(merge(rank,annot,by='GENEID',all=T))
			gtp=read.table('genetophe.txt',sep='\t')
			colnames(gtp)=c('GENE','phenotype')

			if(length(grep('TRUE',duplicated(allannot$Genename)))>0){
			allannot2=allannot[-which(duplicated(allannot$Genename)),]
			allannot3=merge(allannot2,gtp,by='GENE',all=T)
			allannot4=allannot3[order(-allannot3$Score),][1:nrow(allannot2),]
			allannot5=rbind(allannot4[which(is.na(allannot4$phenotype)==0),],allannot4[which(is.na(allannot4$phenotype)==1),])
			allannot6=allannot5[,-c(2,3,7:(11+(length(state)-1)) )]
			print(allannot6)
			write.table(allannot6,"GST table.txt",col.name=T,row.name=F)
			}else{
			allannot2=allannot[order(-allannot$Score),]
			allannot3=merge(allannot2,gtp,by='GENE',all=T)
			allannot4=allannot3[order(-allannot3$Score),][1:nrow(allannot2),]
			allannot5=rbind(allannot4[which(is.na(allannot4$phenotype)==0),],allannot4[which(is.na(allannot4$phenotype)==1),])
			allannot6=allannot5[,-c(2,3,7:(11+(length(state)-1)) )]
			print(allannot6)

			write.table(allannot6,"GST table.txt",col.name=T,row.name=F)
			}


if(as.numeric(TOP)>0){

			all6=cbind(all5[1:TOP,1:3],Gene[1:TOP])
			final=merge(all,all6,by=c('Chr','Locus'),all=T)
			list=colnames(final[-ncol(final)])
			colnames(final)=c(list,'Gene')

			type=matrix('Odd number Chromosome',nrow=nrow(final))
			type[which(as.numeric(paste(final$newchr))%%2==0)]='Even number Chromosome'
			final2=cbind(final,type)

			final_1=final2[which(final2$newchr==1),]
			final_2=final2[which(final2$newchr==2),]
			final_3=final2[which(final2$newchr==3),]
			final_4=final2[which(final2$newchr==4),]
			final_5=final2[which(final2$newchr==5),]
			final_6=final2[which(final2$newchr==6),]
			final_7=final2[which(final2$newchr==7),]
			final_8=final2[which(final2$newchr==8),]
			final_9=final2[which(final2$newchr==9),]
			final_10=final2[which(final2$newchr==10),]
			final_11=final2[which(final2$newchr==11),]
			final_12=final2[which(final2$newchr==12),]
			final_13=final2[which(final2$newchr==13),]
			final_14=final2[which(final2$newchr==14),]
			final_15=final2[which(final2$newchr==15),]
			final_16=final2[which(final2$newchr==16),]
			final_17=final2[which(final2$newchr==17),]
			final_18=final2[which(final2$newchr==18),]
			final_19=final2[which(final2$newchr==19),]
			final_20=final2[which(final2$newchr==20),]
			final_21=final2[which(final2$newchr==21),]
			final_22=final2[which(final2$newchr==22),]
			final_23=final2[which(final2$newchr=='X'),]
			final_24=final2[which(final2$newchr=='Y'),]

			
			finaldata2=rbind(final_1,final_2,final_3,final_4,final_5,final_6,final_7,final_8,final_9,final_10,final_11,final_12,final_13,final_14,final_15,final_16,final_17,final_18,final_19,final_20,final_21,final_22,final_23,final_24)
			Score=abs(-log(finaldata2$probvalue))
			position=1:nrow(finaldata2)
			
			Score2=Score
			Score2[-k1]=Score[-k1]/summary(Score[-k1])[[1]]
				
			finaldata=cbind(position,finaldata2,Score,Score2)

	if(Trimmed.score==F){
			p=ggplot(data=finaldata,aes(x=position,xend=position,y=rep(0:0,nrow(finaldata)),yend=Score,fill=factor(type),color=factor(type)))+ geom_segment(size=0.7)+ theme_bw()+theme(panel.grid.major = element_blank(), panel.grid.minor = element_blank())+xlab("Chromosome")+ scale_x_continuous(breaks = posi, labels = 1:max(as.numeric(finaldata$newchr))) + ylab("Score")+ggtitle(paste("All chromosomes (window size=¡¾",as.character(n),",TOP=",as.character(TOP),")" ))+
			scale_color_manual(values=c("#3B85A8","#E4211C"))+theme(legend.position = "none")+
			geom_label_repel(aes(x=position,y=Score,label=as.factor(finaldata$Gene)),size=3.5,fontface="bold")+scale_fill_manual(values=c("white","white"))+coord_cartesian(ylim = c(0, max(finaldata$Score)*1.1))
			print(p)

			png("GSTplot.png", width=28, height=14, units="cm",res=350)
			p=ggplot(data=finaldata2,aes(x=position,xend=position,y=rep(0:0,nrow(finaldata2)),yend=Score,fill=factor(type),color=factor(type)))+ geom_segment(size=0.7)+ theme_bw()+theme(panel.grid.major = element_blank(), panel.grid.minor = element_blank())+xlab("Chromosome")+ scale_x_continuous(breaks = posi, labels = 1:max(as.numeric(finaldata$newchr))) + ylab("Score")+ggtitle(paste("All chromosomes (window size=¡¾",as.character(n),")" ))+
			scale_color_manual(values=c("#3B85A8","#E4211C"))+theme(legend.position = "none")+
			geom_label_repel(aes(x=Locus,y=Score,label=as.factor(finaldata$Gene)),size=3.5,fontface="bold")+scale_fill_manual(values=c("white","white"))+coord_cartesian(ylim = c(0, max(finaldata2$Score2)*1.1))
			print(p)
			dev.off()	
			

	}else{
			p=ggplot(data=finaldata2,aes(x=position,xend=position,y=rep(0:0,nrow(finaldata2)),yend=Score2,fill=factor(type),color=factor(type)))+ geom_segment(size=0.7)+ theme_bw()+theme(panel.grid.major = element_blank(), panel.grid.minor = element_blank())+xlab("Chromosome")+ scale_x_continuous(breaks = posi, labels = 1:max(as.numeric(finaldata$newchr))) + ylab("Trimmed score")+ggtitle(paste("All chromosomes (window size=¡¾",as.character(n),")" ))+
			scale_color_manual(values=c("#3B85A8","#E4211C"))+theme(legend.position = "none")+
			geom_label_repel(aes(x=position,y=Score2,label=as.factor(finaldata2$GENE)),size=3.5,fontface="bold")+scale_fill_manual(values=c("white","white"))+coord_cartesian(ylim = c(0, max(finaldata2$Score2)*1.1))
			print(p)
			png("GSTplot.png", width=28, height=14, units="cm",res=350)
			p=ggplot(data=finaldata2,aes(x=position,xend=position,y=rep(0:0,nrow(finaldata2)),yend=Score2,fill=factor(type),color=factor(type)))+ geom_segment(size=0.7)+ theme_bw()+theme(panel.grid.major = element_blank(), panel.grid.minor = element_blank())+xlab("Chromosome")+ scale_x_continuous(breaks = posi, labels = 1:max(as.numeric(finaldata$newchr))) + ylab("Trimmed score")+ggtitle(paste("All chromosomes (window size=¡¾",as.character(n),")" ))+
			scale_color_manual(values=c("#3B85A8","#E4211C"))+theme(legend.position = "none")+
			geom_label_repel(aes(x=position,y=Score2,label=as.factor(finaldata2$GENE)),size=3.5,fontface="bold")+scale_fill_manual(values=c("white","white"))+coord_cartesian(ylim = c(0, max(finaldata2$Score2)*1.1))
			print(p)
			dev.off()	


	}
}else{

	if(Trimmed.score==F){
			p=ggplot(data=finaldata,aes(x=position,xend=position,y=rep(0:0,nrow(finaldata)),yend=Score,fill=factor(type),color=factor(type)))+ geom_segment(size=0.7)+ theme_bw()+theme(panel.grid.major = element_blank(), panel.grid.minor = element_blank())+xlab("Chromosome")+ scale_x_continuous(breaks = posi, labels = 1:max(as.numeric(finaldata$newchr))) + ylab("Score")+ggtitle(paste("All chromosomes (window size=¡¾",as.character(n),")" ))+
			scale_color_manual(values=c("#3B85A8","#E4211C"))+theme(legend.position = "none")+ 
			geom_label_repel(aes(x=position,y=Score,label=as.factor(finaldata$GENE)),size=3.5,fontface="bold")+scale_fill_manual(values=c("white","white"))+coord_cartesian(ylim = c(0, max(finaldata$Score)*1.1))
			print(p)
			png("GSTplot.png", width=28, height=14, units="cm",res=350)
			p=ggplot(data=finaldata,aes(x=position,xend=position,y=rep(0:0,nrow(finaldata)),yend=Score,fill=factor(type),color=factor(type)))+ geom_segment(size=0.7)+ theme_bw()+theme(panel.grid.major = element_blank(), panel.grid.minor = element_blank())+xlab("Chromosome")+ scale_x_continuous(breaks = posi, labels = 1:max(as.numeric(finaldata$newchr))) + ylab("Score")+ggtitle(paste("All chromosomes (window size=¡¾",as.character(n),")" ))+
			scale_color_manual(values=c("#3B85A8","#E4211C"))+theme(legend.position = "none")+ 
			geom_label_repel(aes(x=position,y=Score,label=as.factor(finaldata$GENE)),size=3.5,fontface="bold")+scale_fill_manual(values=c("white","white"))+coord_cartesian(ylim = c(0, max(finaldata$Score)*1.1))
			print(p)
			dev.off()	
						
	}else{
			p=ggplot(data=finaldata,aes(x=position,xend=position,y=rep(0:0,nrow(finaldata)),yend=Score2,fill=factor(type),color=factor(type)))+ geom_segment(size=0.7)+ theme_bw()+theme(panel.grid.major = element_blank(), panel.grid.minor = element_blank())+xlab("Chromosome")+ scale_x_continuous(breaks = posi, labels = 1:max(as.numeric(finaldata$newchr))) + ylab("Trimmed score")+ggtitle(paste("All chromosomes (window size=¡¾",as.character(n),")" ))+
			scale_color_manual(values=c("#3B85A8","#E4211C"))+theme(legend.position = "none")+ 
			geom_label_repel(aes(x=position,y=Score2,label=as.factor(finaldata$GENE)),size=3.5,fontface="bold")+scale_fill_manual(values=c("white","white"))+coord_cartesian(ylim = c(0, max(finaldata$Score2)*1.1))
			print(p)	
			png("GSTplot.png", width=28, height=14, units="cm",res=350)
			p=ggplot(data=finaldata,aes(x=position,xend=position,y=rep(0:0,nrow(finaldata)),yend=Score2,fill=factor(type),color=factor(type)))+ geom_segment(size=0.7)+ theme_bw()+theme(panel.grid.major = element_blank(), panel.grid.minor = element_blank())+xlab("Chromosome")+ scale_x_continuous(breaks = posi, labels = 1:max(as.numeric(finaldata$newchr))) + ylab("Trimmed score")+ggtitle(paste("All chromosomes (window size=¡¾",as.character(n),")" ))+
			scale_color_manual(values=c("#3B85A8","#E4211C"))+theme(legend.position = "none")+ 
			geom_label_repel(aes(x=position,y=Score2,label=as.factor(finaldata$GENE)),size=3.5,fontface="bold")+scale_fill_manual(values=c("white","white"))+coord_cartesian(ylim = c(0, max(finaldata$Score2)*1.1))
			print(p)
			dev.off()	
	}
}
}
}
