# Supplementary material for: Gene selection tool (GST): A R-based tool for genetic disorders based on the sliding-window proportion test using whole-exome sequencing data
Source: PLoS One. 2017 Sep 28;12(9):e0185514. doi: 10.1371/journal.pone.0185514 (PMC5619773; doi:10.1371/journal.pone.0185514)
Supplement: S2 File — It is a excel file that contains results of GST and VAAST. (ZIP) [file pone.0185514.s003.zip]

Archive with 2 entries (2 files):
- GST result.xlsx
- VAAST result.xlsx
