# Supplementary material for: Gene selection tool (GST): A R-based tool for genetic disorders based on the sliding-window proportion test using whole-exome sequencing data
Source: PLoS One. 2017 Sep 28;12(9):e0185514. doi: 10.1371/journal.pone.0185514 (PMC5619773; doi:10.1371/journal.pone.0185514)
Supplement: S2 File — It is a excel file that contains results of GST and VAAST. (ZIP) [file pone.0185514.s003.zip › GST result.xlsx]

## Sheet: Sheet1
GENE	Locus	Chr	Ref.	LOCATION	Score	Genename	Summary	phenotype	rfPred_score	SIFT_score	MutationTaster_score	Polyphen2_score	PhyloP_score	LRT_score	aapos
VAMP1	6575044	chr12	G	coding	20.6102	vesicle associated membrane protein 1	Synapotobrevins, syntaxins, and the synaptosomal-associated protein SNAP25 are the main components of a protein complex involved in the docking and/or fusion of synaptic vesicles with the presynaptic membrane. The protein encoded by this gene is a member of the vesicle-associated membrane protein (VAMP)/synaptobrevin family. Mutations in this gene are associated with autosomal dominant spastic at…	Autosomal dominant inheritance, Dysarthria, Dysphagia, Dystonia, Gait disturbance, Hyperreflexia, Leg muscle stiffness, Memory impairment, Pes cavus, Ptosis, Slow saccadic eye movements, Spastic ataxia, Spastic paraplegia, Supranuclear gaze palsy, Variable expressivity,	no matching	no matching	no matching	no matching	no matching	no matching	no matching
SLC22A5	131705949	chr5	T	coding	15.5177	solute carrier family 22 member 5	Polyspecific organic cation transporters in the liver, kidney, intestine, and other organs are critical for elimination of many endogenous small organic cations as well as a wide array of drugs and environmental toxins. The encoded protein is a plasma integral membrane protein which functions both as an organic cation transporter and as a sodium-dependent high affinity carnitine transporter. The …	Acute encephalopathy, Autosomal recessive inheritance, Cardiomegaly, Clumsiness, Coma, Confusion, Congestive heart failure, Decreased carnitine level in liver, Decreased plasma carnitine, Elevated hepatic transaminases, Encephalopathy, Endocardial fibroelastosis, Excessive daytime somnolence, Failure to thrive, Generalized tonic-clonic seizures with focal onset, Hepatic steatosis, Hepatomegaly, H…	no matching	no matching	no matching	no matching	no matching	no matching	no matching
SPAST	32341282	chr2	G	spliceSite	8.45274	spastin	This gene encodes a member of the AAA (ATPases associated with a variety of cellular activities) protein family. Members of this protein family share an ATPase domain and have roles in diverse cellular processes including membrane trafficking, intracellular motility, organelle biogenesis, protein folding, and proteolysis. The encoded ATPase may be involved in the assembly or function of nuclear p…	Aggressive behavior, Agitation, Apathy, Autosomal dominant inheritance, Babinski sign, Degeneration of the lateral corticospinal tracts, Dementia, Depression, Disinhibition, Genetic anticipation, Hyperreflexia, Impaired vibration sensation in the lower limbs, Insidious onset, Intellectual disability, Low back pain, Lower limb muscle weakness, Memory impairment, Nystagmus, Paraplegia, Progressive,…	no matching	no matching	no matching	no matching	no matching	no matching	no matching
HNRNPCL2	13183015	chr1	G	coding	13.6024	heterogeneous nuclear ribonucleoprotein C-like 2	NA	NA	no matching	no matching	no matching	no matching	no matching	no matching	no matching
TAPBPL	6562285	chr12	C	coding	10.3896	TAP binding protein like	Tapasin, or TAPBP (MIM 601962), is a member of the variable-constant Ig superfamily that links major histocompatibility complex (MHC) class I molecules to the transporter associated with antigen processing (TAP; see MIM 170260) in the endoplasmic reticulum (ER). The TAPBP gene is located near the MHC complex on chromosome 6p21.3. TAPBPL is a member of the Ig superfamily that is localized on chrom…	NA	no matching	no matching	no matching	no matching	no matching	no matching	no matching
RFPL4AL1	56283297	chr19	G	coding	7.49758	ret finger protein like 4A like 1	NA	NA	NA	0.76	NA	NA	0.0225408	NA	43
TUBA3D	132236963	chr2	C	coding	5.86767	tubulin alpha 3d	This gene encodes a member of the alpha tubulin family. Tubulin is a major component of microtubules, which are composed of alpha- and beta-tubulin heterodimers and microtubule-associated proteins in the cytoskeleton. Microtubules maintain cellular structure, function in intracellular transport, and play a role in spindle formation during mitosis.	NA	no matching	no matching	no matching	no matching	no matching	no matching	no matching
MUC12	100638484	chr7	A	coding	5.78848	mucin 12, cell surface associated	This gene encodes an integral membrane glycoprotein that is a member of the mucin family. Mucins are O-glycosylated proteins that play an essential role in forming protective mucous barriers on epithelial surfaces and have been implicated in epithelial renewal and differentiation. These glycoproteins also play a role in intracellular signaling. This protein is expressed on the apical membrane sur…	NA	NA	0.8	0.000468	NA	0.00240974	NA	1690;1547
FAM186A	50749294	chr12	A	coding	5.75043	family with sequence similarity 186 member A	NA	NA	no matching	no matching	no matching	no matching	no matching	no matching	no matching
RPH3A	113319600	chr12	C	coding	4.9516	rabphilin 3A	The protein encoded by this gene is thought to be an effector for RAB3A, which is a small G protein that acts in the late stages of neurotransmitter exocytosis. The encoded protein may be involved in neurotransmitter release and synaptic vesicle traffic.	NA	no matching	no matching	no matching	no matching	no matching	no matching	no matching
OR2T8	248084909	chr1	T	coding	4.10181	olfactory receptor family 2 subfamily T member 8	Olfactory receptors interact with odorant molecules in the nose, to initiate a neuronal response that triggers the perception of a smell. The olfactory receptor proteins are members of a large family of G-protein-coupled receptors (GPCR) arising from single coding-exon genes. Olfactory receptors share a 7-transmembrane domain structure with many neurotransmitter and hormone receptors and are resp…	NA	0.3926	0.99	0.861843	0.94	0.513626	0.999664	197
PABPC3	25671700	chr13	T	coding	4.08722	poly(A) binding protein cytoplasmic 3	Messenger RNA stability and translation initiation are extensively under the control of poly(A)-binding proteins (PABP). See PABPC1 (MIM 604679) for background information.	NA	0.1446	0.41	0.000916	0	0.353973	0.975641	455
TAF1B	10059844	chr2	C	coding	3.59639	TATA-box binding protein associated factor, RNA polymerase I subunit B	Initiation of transcription by RNA polymerase I requires the formation of a complex composed of the TATA-binding protein (TBP) and three TBP-associated factors (TAFs) specific for RNA polymerase I. This complex, known as SL1, binds to the core promoter of ribosomal RNA genes to position the polymerase properly and acts as a channel for regulatory signals. This gene encodes one of the SL1-specific…	NA	0.2266	1	0.002705	0.742	0.998378	0.985791	487;232
GOLGA8IP	23261850	chr15	C	coding	3.28156	golgin A8 family member I, pseudogene	NA	NA	NA	0.03	NA	0.002	0.326565	NA	321
