# Supplementary material for: Gene selection tool (GST): A R-based tool for genetic disorders based on the sliding-window proportion test using whole-exome sequencing data
Source: PLoS One. 2017 Sep 28;12(9):e0185514. doi: 10.1371/journal.pone.0185514 (PMC5619773; doi:10.1371/journal.pone.0185514)
Supplement: S2 File — It is a excel file that contains results of GST and VAAST. (ZIP) [file pone.0185514.s003.zip › VAAST result.xlsx]

## Sheet: finaldy
RANK	Gene	p-value	p-value-ci	Score	Variants
1	SPAST	0.0001	3.15e-14,0.000369	62.645	chr2:32341282;62.65;G->A;N/A;0,5
2	FAM120C	1	1,1	0
3	VSIG1	1	1,1	0
4	RBM10	1	1,1	0
5	MCF2	1	1,1	0
6	RPA4	1	1,1	0
7	CHST7	1	1,1	0
8	FLJ44635	1	1,1	0
9	PQBP1	1	1,1	0
10	DMD	1	1,1	0
11	HDX	1	1,1	0
12	CXorf40B	1	1,1	0
13	DLG3	1	1,1	0
14	PLCXD1_DUP_03	1	1,1	0
15	PPEF1	1	1,1	0
16	MORF4L2	1	1,1	0
17	DMRTC1	1	1,1	0
18	ATP11C	1	1,1	0
19	MBNL3	1	1,1	0
20	OGT	1	1,1	0
21	COL4A6	1	1,1	0
22	FAM155B	1	1,1	0
23	WNK3	1	1,1	0
24	COL4A5	1	1,1	0
25	DDX3X	1	1,1	0
26	CSAG2	1	1,1	0
27	UPF3B	1	1,1	0
28	GAGE12H	1	1,1	0
29	SSX5	1	1,1	0
30	NXF2B	1	1,1	0
31	P2RY10	1	1,1	0
32	RRAGB	1	1,1	0
33	MAGT1	1	1,1	0
34	MAGED2	1	1,1	0
35	RGAG1	1	1,1	0
36	SAGE1	1	1,1	0
37	ZNF182	1	1,1	0
38	ZDHHC15	1	1,1	0
39	XIAP	1	1,1	0
40	GPRASP1	1	1,1	0
41	BHLHB9	1	1,1	0
42	SLC10A3	1	1,1	0
43	LAMP2	1	1,1	0
44	GAGE12J	1	1,1	0
45	ASMTL_DUP_01	1	1,1	0
46	HCCS	1	1,1	0
47	SPANXA2	1	1,1	0
48	MSL3	1	1,1	0
49	MAGIX	1	1,1	0
50	HS6ST2	1	1,1	0
51	ARHGEF9	1	1,1	0
52	IDS	1	1,1	0
53	ARR3	1	1,1	0
54	ODZ1	1	1,1	0
55	ZC3H12B	1	1,1	0
56	CT47A3_DUP_01	1	1,1	0
57	CXorf51_DUP_01	1	1,1	0
58	MTCP1	1	1,1	0
59	OPHN1	1	1,1	0
60	PHF8	1	1,1	0
61	FAM104B_DUP_01	1	1,1	0
62	FAM9A	1	1,1	0
63	GPR119	1	1,1	0
64	AMOT	1	1,1	0
65	VCX3A	1	1,1	0
66	AMELX	1	1,1	0
67	2017-09-06	1	1,1	0
68	PPP1R3F	1	1,1	0
69	CITED1	1	1,1	0
70	PGRMC1	1	1,1	0
71	CXorf57	1	1,1	0
72	FAM122B	1	1,1	0
73	PGK1	1	1,1	0
74	CT47A3_DUP_04	1	1,1	0
75	TSPYL2	1	1,1	0
76	SPACA5B_DUP_01	1	1,1	0
77	BRCC3	1	1,1	0
78	HDAC8	1	1,1	0
79	AFF2	1	1,1	0
80	SPIN2A	1	1,1	0
81	ZIC3	1	1,1	0
82	MUM1L1	1	1,1	0
83	GPM6B	1	1,1	0
84	GAGE4	1	1,1	0
85	FOXP3	1	1,1	0
86	MAGEA2B	1	1,1	0
87	CHM	1	1,1	0
88	MAGEB16	1	1,1	0
89	FGD1	1	1,1	0
90	PLXNA3	1	1,1	0
91	PRICKLE3	1	1,1	0
92	ARMCX3	1	1,1	0
93	EFHC2	1	1,1	0
94	PSMD10	1	1,1	0
95	AP1S2	1	1,1	0
96	CYSLTR1	1	1,1	0
97	VAMP7_DUP_03	1	1,1	0
98	F8A3	1	1,1	0
99	ASB11	1	1,1	0
100	GJB1	1	1,1	0
101	F8A3_DUP_02	1	1,1	0
102	SLC9A6	1	1,1	0
103	SPANXB2	1	1,1	0
104	ZXDA	1	1,1	0
105	CT47A3_DUP_06	1	1,1	0
106	MAGEC3	1	1,1	0
107	ARMCX5-GPRASP2	1	1,1	0
108	TBL1X	1	1,1	0
109	MPP1	1	1,1	0
110	ZNF185	1	1,1	0
111	CUL4B	1	1,1	0
112	PLP1	1	1,1	0
113	TIMM17B	1	1,1	0
114	SRPK3	1	1,1	0
115	MAGED4	1	1,1	0
116	BMX	1	1,1	0
117	TAF9B	1	1,1	0
118	PCYT1B	1	1,1	0
119	GAGE10	1	1,1	0
120	MAP3K15	1	1,1	0
121	LONRF3	1	1,1	0
122	MAGEA12	1	1,1	0
123	DACH2	1	1,1	0
124	SSX7	1	1,1	0
125	GLOD5	1	1,1	0
126	GYG2	1	1,1	0
127	DMRTC1_DUP_01	1	1,1	0
128	PFKFB1	1	1,1	0
129	MST4	1	1,1	0
130	XAGE1E_DUP_04	1	1,1	0
131	FGF13	1	1,1	0
132	MAGED1	1	1,1	0
133	PCDH11X	1	1,1	0
134	NKRF	1	1,1	0
135	CDX4	1	1,1	0
136	TXLNG	1	1,1	0
137	FAM122C	1	1,1	0
138	SPANXA2_DUP_01	1	1,1	0
139	FAM70A	1	1,1	0
140	MAGEA2B_DUP_01	1	1,1	0
141	MAP7D3	1	1,1	0
142	S100G	1	1,1	0
143	FMR1	1	1,1	0
144	TMSB15A	1	1,1	0
145	SMARCA1	1	1,1	0
146	GK	1	1,1	0
147	ELF4	1	1,1	0
148	LOC100329135	1	1,1	0
149	ARSH	1	1,1	0
150	BEX5	1	1,1	0
151	EDA	1	1,1	0
152	C1GALT1C1	1	1,1	0
153	APLN	1	1,1	0
154	EIF1AX	1	1,1	0
155	CT47A3_DUP_05	1	1,1	0
156	TCEAL1	1	1,1	0
157	DKC1	1	1,1	0
158	MAGEA4	1	1,1	0
159	CSAG3	1	1,1	0
160	CHIC1	1	1,1	0
161	SPANXC	1	1,1	0
162	ABCD1	1	1,1	0
163	KLHL4	1	1,1	0
164	ARHGAP4	1	1,1	0
165	ASB9	1	1,1	0
166	GDI1	1	1,1	0
167	SPANXN3	1	1,1	0
168	FAM3A	1	1,1	0
169	CDK16	1	1,1	0
170	XAGE1E_DUP_06	1	1,1	0
171	CXorf56	1	1,1	0
172	GAGE1	1	1,1	0
173	NRK	1	1,1	0
174	PDHA1	1	1,1	0
175	CPXCR1	1	1,1	0
176	ALAS2	1	1,1	0
177	CT47A3_DUP_08	1	1,1	0
178	GNL3L	1	1,1	0
179	CXorf49_DUP_01	1	1,1	0
180	LOC347411	1	1,1	0
181	GPR64	1	1,1	0
182	MAGEA5	1	1,1	0
183	GABRA3	1	1,1	0
184	TEX11	1	1,1	0
185	SSX2B	1	1,1	0
186	CT47A3_DUP_03	1	1,1	0
187	UXT	1	1,1	0
188	GAGE12G_DUP_01	1	1,1	0
189	ZFX	1	1,1	0
190	OTUD5	1	1,1	0
191	ARL13A	1	1,1	0
192	PORCN	1	1,1	0
193	AGTR2	1	1,1	0
194	CNKSR2	1	1,1	0
195	SSX2B_DUP_01	1	1,1	0
196	PABPC1L2B	1	1,1	0
197	SPANXN2	1	1,1	0
198	ACOT9	1	1,1	0
199	LAGE3	1	1,1	0
200	FAM156A	1	1,1	0
201	SPACA5B	1	1,1	0
202	DCAF12L2	1	1,1	0
203	LANCL3	1	1,1	0
204	TBX22	1	1,1	0
205	XAGE3	1	1,1	0
206	ZNF673	1	1,1	0
207	FAM46D	1	1,1	0
208	SLC25A6_DUP_01	1	1,1	0
209	RLIM	1	1,1	0
210	ZBTB33	1	1,1	0
211	CT47B1	1	1,1	0
212	UBE2NL	1	1,1	0
213	TAF1	1	1,1	0
214	CCDC120	1	1,1	0
215	MAOA	1	1,1	0
216	SLC35A2	1	1,1	0
217	ZMAT1	1	1,1	0
218	XAGE2B_DUP_01	1	1,1	0
219	ZNF41	1	1,1	0
220	G6PD	1	1,1	0
221	RPS4X	1	1,1	0
222	CENPI	1	1,1	0
223	MOSPD1	1	1,1	0
224	NDUFB11_DUP_01	1	1,1	0
225	SSX3	1	1,1	0
226	CT47A3_DUP_02	1	1,1	0
227	TRMT2B	1	1,1	0
228	CFP	1	1,1	0
229	SH3BGRL	1	1,1	0
230	SLC25A14	1	1,1	0
231	CXorf38	1	1,1	0
232	ZNF275	1	1,1	0
233	NONO	1	1,1	0
234	IL1RAPL1	1	1,1	0
235	NAA10	1	1,1	0
236	CXorf30	1	1,1	0
237	IRAK1	1	1,1	0
238	XAGE1E_DUP_02	1	1,1	0
239	OTUD6A	1	1,1	0
240	TIMP1	1	1,1	0
241	LOC644538	1	1,1	0
242	NXF2B_DUP_01	1	1,1	0
243	SRPX	1	1,1	0
244	SSX4_DUP_01	1	1,1	0
245	IGSF1	1	1,1	0
246	FRMD7	1	1,1	0
247	NLGN4X	1	1,1	0
248	SLITRK2	1	1,1	0
249	STAG2	1	1,1	0
250	MID1	1	1,1	0
251	CTPS2	1	1,1	0
252	KAL1	1	1,1	0
253	SOX3	1	1,1	0
254	H2AFB1_DUP_02	1	1,1	0
255	FRMPD4	1	1,1	0
256	AIFM1	1	1,1	0
257	MED12	1	1,1	0
258	ABCB7	1	1,1	0
259	ZMYM3	1	1,1	0
260	OTC	1	1,1	0
261	SPIN2B	1	1,1	0
262	FAM156B	1	1,1	0
263	WBP5	1	1,1	0
264	CXorf23	1	1,1	0
265	XAGE1E_DUP_08	1	1,1	0
266	SLC6A14	1	1,1	0
267	ARMCX2	1	1,1	0
268	BCOR	1	1,1	0
269	GEMIN8	1	1,1	0
270	CSTF2	1	1,1	0
271	CXorf41	1	1,1	0
272	ZC4H2	1	1,1	0
273	ZNF157	1	1,1	0
274	KLHL13	1	1,1	0
275	RENBP	1	1,1	0
276	HNRNPH2	1	1,1	0
277	H2BFM	1	1,1	0
278	PAGE5	1	1,1	0
279	LOC100132963	1	1,1	0
280	SH3KBP1	1	1,1	0
281	GPR173	1	1,1	0
282	DIAPH2	1	1,1	0
283	CYLC1	1	1,1	0
284	TAZ	1	1,1	0
285	ZCCHC18_DUP_01	1	1,1	0
286	USP9X	1	1,1	0
287	TMEM35	1	1,1	0
288	BCAP31_DUP_01	1	1,1	0
289	TKTL1	1	1,1	0
290	FAM133A	1	1,1	0
291	CXorf66	1	1,1	0
292	AWAT2	1	1,1	0
293	RNF128	1	1,1	0
294	LAS1L	1	1,1	0
295	XAGE5	1	1,1	0
296	FHL1_DUP_01	1	1,1	0
297	TCEAL7	1	1,1	0
298	SYTL5	1	1,1	0
299	SLC25A5	1	1,1	0
300	TREX2	1	1,1	0
301	DCX	1	1,1	0
302	MAGEA8	1	1,1	0
303	BRS3	1	1,1	0
304	MTM1	1	1,1	0
305	ERCC6L	1	1,1	0
306	PHKA1	1	1,1	0
307	PNMA5	1	1,1	0
308	AKAP17A_DUP_02	1	1,1	0
309	CETN2	1	1,1	0
310	L1CAM	1	1,1	0
311	SHOX_DUP_01	1	1,1	0
312	FAM47C	1	1,1	0
313	FLNA	1	1,1	0
314	SLC7A3	1	1,1	0
315	TEX28	1	1,1	0
316	PDZD4	1	1,1	0
317	AVPR2_DUP_01	1	1,1	0
318	PRPS2	1	1,1	0
319	SYP	1	1,1	0
320	PRRG1	1	1,1	0
321	RAB9B	1	1,1	0
322	TIMM8A	1	1,1	0
323	GPC3	1	1,1	0
324	RAI2	1	1,1	0
325	CD99L2	1	1,1	0
326	WDR44	1	1,1	0
327	YY2	1	1,1	0
328	GPR101	1	1,1	0
329	CLDN2	1	1,1	0
330	TBC1D25	1	1,1	0
331	TMSB4X	1	1,1	0
332	PNMA3	1	1,1	0
333	SAT1_DUP_01	1	1,1	0
334	UBA1	1	1,1	0
335	DRP2	1	1,1	0
336	IDH3G	1	1,1	0
337	RS1	1	1,1	0
338	CDKL5	1	1,1	0
339	VMA21	1	1,1	0
340	ARSF	1	1,1	0
341	MOSPD2	1	1,1	0
342	SCML1	1	1,1	0
343	SUV39H1	1	1,1	0
344	DDX26B	1	1,1	0
345	PHF16	1	1,1	0
346	ALG13	1	1,1	0
347	IL13RA1	1	1,1	0
348	REPS2	1	1,1	0
349	FANCB	1	1,1	0
350	TBC1D8B	1	1,1	0
351	FTHL17	1	1,1	0
352	GPR34	1	1,1	0
353	PIR	1	1,1	0
354	EGFL6	1	1,1	0
355	USP26	1	1,1	0
356	ZCCHC13	1	1,1	0
357	NUP62CL_DUP_01	1	1,1	0
358	USP27X	1	1,1	0
359	APEX2	1	1,1	0
360	TCEAL4	1	1,1	0
361	TMEM164	1	1,1	0
362	GLUD2	1	1,1	0
363	CTAG2	1	1,1	0
364	TSPAN6	1	1,1	0
365	MAGEB4	1	1,1	0
366	ARSD	1	1,1	0
367	GAGE12G_DUP_02	1	1,1	0
368	DNASE1L1	1	1,1	0
369	HDAC6	1	1,1	0
370	IL2RG	1	1,1	0
371	TRAPPC2	1	1,1	0
372	SMPX	1	1,1	0
373	CT47A3_DUP_07	1	1,1	0
374	KLF8	1	1,1	0
375	UBL4A	1	1,1	0
376	MTRNR2L10	1	1,1	0
377	RIBC1	1	1,1	0
378	APOOL	1	1,1	0
379	MAGEC2	1	1,1	0
380	ZNF674	1	1,1	0
381	ZNF711	1	1,1	0
382	BEX1	1	1,1	0
383	HCFC1	1	1,1	0
384	CXorf27	1	1,1	0
385	GSPT2	1	1,1	0
386	SSX4	1	1,1	0
387	F8	1	1,1	0
388	DCAF12L1	1	1,1	0
389	GAGE12G	1	1,1	0
390	RBMX	1	1,1	0
391	TMEM187	1	1,1	0
392	GPR50	1	1,1	0
393	CT47A6	1	1,1	0
394	GAB3	1	1,1	0
395	CAPN6	1	1,1	0
396	MAGEA3	1	1,1	0
397	MAGED4_DUP_01	1	1,1	0
398	MAOB	1	1,1	0
399	AWAT1	1	1,1	0
400	ZNF449	1	1,1	0
401	RAB39B	1	1,1	0
402	RPGR	1	1,1	0
403	TAF7L	1	1,1	0
404	H2AFB1	1	1,1	0
405	UBE2A	1	1,1	0
406	PLS3	1	1,1	0
407	FOXR2	1	1,1	0
408	PCSK1N	1	1,1	0
409	PNPLA4	1	1,1	0
410	RBBP7	1	1,1	0
411	CXorf40A	1	1,1	0
412	FAM127B	1	1,1	0
413	ESX1	1	1,1	0
414	GPR112	1	1,1	0
415	HDHD1	1	1,1	0
416	PAGE1	1	1,1	0
417	UTP14A	1	1,1	0
418	SH2D1A	1	1,1	0
419	TCEANC	1	1,1	0
420	HMGB3	1	1,1	0
421	VSIG4	1	1,1	0
422	CXorf51	1	1,1	0
423	XAGE1E	1	1,1	0
424	SSR4	1	1,1	0
425	TCEAL3	1	1,1	0
426	NLGN3	1	1,1	0
427	COX7B	1	1,1	0
428	FAM127C	1	1,1	0
429	CACNA1F	1	1,1	0
430	NYX	1	1,1	0
431	GPR143	1	1,1	0
432	NXF5	1	1,1	0
433	NSDHL	1	1,1	0
434	OPN1LW	1	1,1	0
435	CHRDL1	1	1,1	0
436	TSC22D3	1	1,1	0
437	PAGE2	1	1,1	0
438	HAUS7	1	1,1	0
439	OCRL	1	1,1	0
440	ZNF630_DUP_01	1	1,1	0
441	GPR82	1	1,1	0
442	NGFRAP1	1	1,1	0
443	PAK3	1	1,1	0
444	ARHGEF6	1	1,1	0
445	SLITRK4	1	1,1	0
446	SYTL4	1	1,1	0
447	SMC1A	1	1,1	0
448	CDR1	1	1,1	0
449	HSD17B10	1	1,1	0
450	BRWD3	1	1,1	0
451	PIN4	1	1,1	0
452	MMGT1	1	1,1	0
453	RAB41	1	1,1	0
454	KIAA1210	1	1,1	0
455	CNGA2	1	1,1	0
456	DDX53	1	1,1	0
457	RBMX2	1	1,1	0
458	TAB3	1	1,1	0
459	FAM199X	1	1,1	0
460	F8A3_DUP_01	1	1,1	0
461	CTAG1A	1	1,1	0
462	LDOC1	1	1,1	0
463	FOXO4	1	1,1	0
464	FAM9C	1	1,1	0
465	GLRA2	1	1,1	0
466	CT47A3	1	1,1	0
467	GDPD2	1	1,1	0
468	RAB9A	1	1,1	0
469	PHF6	1	1,1	0
470	CXorf49	1	1,1	0
471	SLC9A7	1	1,1	0
472	CXCR3	1	1,1	0
473	FUNDC1	1	1,1	0
474	MID1IP1	1	1,1	0
475	NOX1	1	1,1	0
476	CXorf26	1	1,1	0
477	MSN	1	1,1	0
478	ITGB1BP2	1	1,1	0
479	CTAG1A_DUP_01	1	1,1	0
480	CT45A2	1	1,1	0
481	TLR8	1	1,1	0
482	CCNB3	1	1,1	0
483	CSF2RA_DUP_03	1	1,1	0
484	ZNF81	1	1,1	0
485	FAM48B2	1	1,1	0
486	ATRX	1	1,1	0
487	PHEX	1	1,1	0
488	PAGE4	1	1,1	0
489	F9	1	1,1	0
490	AMMECR1	1	1,1	0
491	RNF113A	1	1,1	0
492	P2RY4	1	1,1	0
493	TLR7	1	1,1	0
494	ZRSR2	1	1,1	0
495	OR13H1	1	1,1	0
496	SPANXD	1	1,1	0
497	KIF4A	1	1,1	0
498	BEND2	1	1,1	0
499	CD99_DUP_01	1	1,1	0
500	ARSE	1	1,1	0
501	SCML2	1	1,1	0
502	MORC4	1	1,1	0
503	TRPC5	1	1,1	0
504	APOO	1	1,1	0
505	CYBB	1	1,1	0
506	HMGN5	1	1,1	0
507	WWC3	1	1,1	0
508	KCNE1L	1	1,1	0
509	IKBKG	1	1,1	0
510	MAP7D2	1	1,1	0
511	IGBP1	1	1,1	0
512	PTCHD1	1	1,1	0
513	CXorf1	1	1,1	0
514	ARHGAP36	1	1,1	0
515	CLCN5	1	1,1	0
516	TEX13B	1	1,1	0
517	PRRG3	1	1,1	0
518	GATA1	1	1,1	0
519	TSR2	1	1,1	0
520	PGAM4	1	1,1	0
521	ARMCX1	1	1,1	0
522	ASB12	1	1,1	0
523	HSFX2_DUP_01	1	1,1	0
524	AKAP14	1	1,1	0
525	CT45A4	1	1,1	0
526	KDM5C	1	1,1	0
527	MAGEA11	1	1,1	0
528	CXorf36	1	1,1	0
529	CASK	1	1,1	0
530	ARX	1	1,1	0
531	H2AFB1_DUP_01	1	1,1	0
532	DGAT2L6	1	1,1	0
533	BTK	1	1,1	0
534	CT45A5	1	1,1	0
535	IL3RA_DUP_01	1	1,1	0
536	RAB40A	1	1,1	0
537	GPR174	1	1,1	0
538	OPN1MW_DUP_01	1	1,1	0
539	MBTPS2	1	1,1	0
540	EDA2R	1	1,1	0
541	ACTRT1	1	1,1	0
542	WDR45	1	1,1	0
543	IL9R_DUP_03	1	1,1	0
544	PAGE2B	1	1,1	0
545	BEX2	1	1,1	0
546	PDK3	1	1,1	0
547	FAM123B	1	1,1	0
548	LRCH2	1	1,1	0
549	WAS	1	1,1	0
550	ZNF75D	1	1,1	0
551	P2RY8_DUP_01	1	1,1	0
552	HUWE1	1	1,1	0
553	MAGEA6	1	1,1	0
554	CRLF2_DUP_01	1	1,1	0
555	ZCCHC12	1	1,1	0
556	STARD8	1	1,1	0
557	EFNB1	1	1,1	0
558	NDP	1	1,1	0
559	CLCN4	1	1,1	0
560	PNMA6A	1	1,1	0
561	GRPR	1	1,1	0
562	VGLL1	1	1,1	0
563	AR	1	1,1	0
564	ARHGAP6	1	1,1	0
565	MAGEE2	1	1,1	0
566	DUSP9	1	1,1	0
567	TMEM47	1	1,1	0
568	ATP1B4	1	1,1	0
569	LOC100509575	1	1,1	0
570	FAAH2	1	1,1	0
571	CXorf48	1	1,1	0
572	HSFX2	1	1,1	0
573	ITIH5L	1	1,1	0
574	SPANXB2_DUP_01	1	1,1	0
575	GRIPAP1	1	1,1	0
576	DOCK11	1	1,1	0
577	DCAF8L2	1	1,1	0
578	ANKRD58	1	1,1	0
579	TFE3	1	1,1	0
580	WDR13_DUP_01	1	1,1	0
581	KLHL15	1	1,1	0
582	FGF16	1	1,1	0
583	PJA1	1	1,1	0
584	DHRSX_DUP_01	1	1,1	0
585	SHROOM2	1	1,1	0
586	ATP2B3	1	1,1	0
587	HEPH	1	1,1	0
588	RPS6KA6	1	1,1	0
589	CXorf21	1	1,1	0
590	RBM41	1	1,1	0
591	RPL10	1	1,1	0
592	TRO	1	1,1	0
593	GLRA4	1	1,1	0
594	ACE2	1	1,1	0
595	ZDHHC9	1	1,1	0
596	SPANXN5	1	1,1	0
597	VBP1	1	1,1	0
598	MAGEB6	1	1,1	0
599	CXorf64	1	1,1	0
600	NHS	1	1,1	0
601	FMR1NB	1	1,1	0
602	NAP1L3	1	1,1	0
603	CA5B	1	1,1	0
604	RP2	1	1,1	0
605	XPNPEP2	1	1,1	0
606	XKRX	1	1,1	0
607	OPN1MW	1	1,1	0
608	MID2	1	1,1	0
609	TCEAL8	1	1,1	0
610	RHOXF2_DUP_01	1	1,1	0
611	MAGEB2	1	1,1	0
612	GABRQ	1	1,1	0
613	HPRT1	1	1,1	0
614	TFDP3	1	1,1	0
615	PABPC1L2A	1	1,1	0
616	XG	1	1,1	0
617	TCEAL6	1	1,1	0
618	GABRE	1	1,1	0
619	MAGEA9	1	1,1	0
620	RIPPLY1	1	1,1	0
621	CCDC160	1	1,1	0
622	USP51	1	1,1	0
623	NKAP	1	1,1	0
624	ZCCHC5	1	1,1	0
625	PNCK	1	1,1	0
626	MCART6	1	1,1	0
627	XAGE2B	1	1,1	0
628	PRKX	1	1,1	0
629	PIGA_DUP_01	1	1,1	0
630	HTATSF1	1	1,1	0
631	VCX3B	1	1,1	0
632	PLAC1	1	1,1	0
633	SPANXN4	1	1,1	0
634	CXorf22	1	1,1	0
635	RAB40AL	1	1,1	0
636	SPIN4	1	1,1	0
637	SPRY3_DUP_01	1	1,1	0
638	PPP2R3B_DUP_01	1	1,1	0
639	CSAG1	1	1,1	0
640	PRDX4	1	1,1	0
641	BMP15	1	1,1	0
642	FATE1	1	1,1	0
643	MCTS1	1	1,1	0
644	PLXNB3	1	1,1	0
645	TNMD	1	1,1	0
646	FAM47B	1	1,1	0
647	RGN	1	1,1	0
648	ATXN3L	1	1,1	0
649	ERAS	1	1,1	0
650	IL1RAPL2	1	1,1	0
651	TMLHE	1	1,1	0
652	SRPX2	1	1,1	0
653	TMEM185A	1	1,1	0
654	LPAR4	1	1,1	0
655	HTR2C	1	1,1	0
656	MAMLD1	1	1,1	0
657	PABPC5	1	1,1	0
658	SATL1	1	1,1	0
659	ACSL4	1	1,1	0
660	UBQLN2	1	1,1	0
661	FAM47A	1	1,1	0
662	FIGF	1	1,1	0
663	RAP2C	1	1,1	0
664	PNMA6A_DUP_01	1	1,1	0
665	MECP2	1	1,1	0
666	SPIN3_DUP_01	1	1,1	0
667	TMEM31	1	1,1	0
668	GUCY2F	1	1,1	0
669	GRIA3	1	1,1	0
670	FAM48B1	1	1,1	0
671	PCDH19	1	1,1	0
672	CT47A7	1	1,1	0
673	RGAG4	1	1,1	0
674	MAGEB3	1	1,1	0
675	RBMXL3	1	1,1	0
676	PLP2	1	1,1	0
677	MAGEA9B	1	1,1	0
678	XK	1	1,1	0
679	POF1B	1	1,1	0
680	LUZP4	1	1,1	0
681	H2BFWT	1	1,1	0
682	KCND1	1	1,1	0
683	IQSEC2	1	1,1	0
684	VCX2	1	1,1	0
685	MXRA5	1	1,1	0
686	CCDC22	1	1,1	0
687	TGIF2LX	1	1,1	0
688	ATG4A	1	1,1	0
689	ZNF645	1	1,1	0
690	DCAF8L1	1	1,1	0
691	NXF3	1	1,1	0
692	SLC6A8	1	1,1	0
693	NAP1L2	1	1,1	0
694	MED14	1	1,1	0
695	THOC2	1	1,1	0
696	TMSB15B	1	1,1	0
697	MTMR1	1	1,1	0
698	ARMCX6	1	1,1	0
699	ATP7A	1	1,1	0
700	SSX1	1	1,1	0
701	BGN	1	1,1	0
702	ARAF	1	1,1	0
703	BEX4	1	1,1	0
704	BCORL1	1	1,1	0
705	UPRT_DUP_01	1	1,1	0
706	NXT2	1	1,1	0
707	STS	1	1,1	0
708	PASD1	1	1,1	0
709	PIM2	1	1,1	0
710	SHROOM4	1	1,1	0
711	FAM50A	1	1,1	0
712	MAGEC1	1	1,1	0
713	YIPF6	1	1,1	0
714	CXorf65	1	1,1	0
715	SASH3	1	1,1	0
716	RHOXF1	1	1,1	0
717	ZNF280C	1	1,1	0
718	ZFP92	1	1,1	0
719	ELK1	1	1,1	0
720	MAGEE1	1	1,1	0
721	CT45A1	1	1,1	0
722	POLA1	1	1,1	0
723	GAGE2A	1	1,1	0
724	CXorf58	1	1,1	0
725	IRS4	1	1,1	0
726	DUSP21	1	1,1	0
727	MAGEB10	1	1,1	0
728	FUNDC2	1	1,1	0
729	GPKOW	1	1,1	0
730	VCX	1	1,1	0
731	SNX12	1	1,1	0
732	NHSL2	1	1,1	0
733	ZXDB	1	1,1	0
734	TCEAL5	1	1,1	0
735	ATP6AP2	1	1,1	0
736	AKAP4	1	1,1	0
737	DYNLT3	1	1,1	0
738	CXorf59	1	1,1	0
739	ENOX2	1	1,1	0
740	PRPS1	1	1,1	0
741	ATP6AP1	1	1,1	0
742	KDM6A	1	1,1	0
743	USP11	1	1,1	0
744	LOC100129520	1	1,1	0
745	PRAF2	1	1,1	0
746	SYN1	1	1,1	0
747	GPC4	1	1,1	0
748	SPANXN1	1	1,1	0
749	FTSJ1	1	1,1	0
750	IL13RA2	1	1,1	0
751	SMS	1	1,1	0
752	PHKA2	1	1,1	0
753	RBM3	1	1,1	0
754	SERPINA7	1	1,1	0
755	OFD1	1	1,1	0
756	GLA	1	1,1	0
757	RPS6KA3	1	1,1	0
758	ACRC	1	1,1	0
759	SLC25A43	1	1,1	0
760	LHFPL1	1	1,1	0
761	FAM127A	1	1,1	0
762	ITM2A	1	1,1	0
763	CXorf61	1	1,1	0
764	MAGEA1	1	1,1	0
765	KIAA2022	1	1,1	0
766	EBP	1	1,1	0
767	MAGEH1	1	1,1	0
768	TSPAN7	1	1,1	0
769	SLC16A2	1	1,1	0
770	NR0B1	1	1,1	0
771	KLHL34	1	1,1	0
772	LOC100288814	1	1,1	0
773	RHOXF2	1	1,1	0
774	MTMR8	1	1,1	0
775	EMD	1	1,1	0
776	CD40LG	1	1,1	0
777	RAB33A	1	1,1	0
778	EIF2S3	1	1,1	0
779	NDUFA1	1	1,1	0
780	CLIC2	1	1,1	0
781	ZCCHC16	1	1,1	0
782	POU3F4	1	1,1	0
783	MAGEB18	1	1,1	0
784	TMEM27	1	1,1	0
785	RPL39	1	1,1	0
786	SLC38A5	1	1,1	0
787	SYAP1	1	1,1	0
788	FAM9B	1	1,1	0
789	TCEAL2	1	1,1	0
790	CT45A6	1	1,1	0
791	PDZD11	1	1,1	0
792	NLGN4Y	1	1,1	0
793	BPY2B_DUP_01	1	1,1	0
794	HSFY1_DUP_01	1	1,1	0
795	DAZ3	1	1,1	0
796	VCY_DUP_01	1	1,1	0
797	TBL1Y	1	1,1	0
798	DAZ1	1	1,1	0
799	TMSB4Y	1	1,1	0
800	RBMY1A1	1	1,1	0
801	ASMTL	1	1,1	0
802	AKAP17A	1	1,1	0
803	PCDH11Y	1	1,1	0
804	CDY1	1	1,1	0
805	SHOX	1	1,1	0
806	RBMY1E_DUP_02	1	1,1	0
807	VAMP7_DUP_01	1	1,1	0
808	HSFY1_DUP_03	1	1,1	0
809	SLC25A6	1	1,1	0
810	DAZ3_DUP_02	1	1,1	0
811	XKRY_DUP_01	1	1,1	0
812	XKRY	1	1,1	0
813	ZFY	1	1,1	0
814	DHRSX	1	1,1	0
815	CSF2RA	1	1,1	0
816	KDM5D	1	1,1	0
817	DDX3Y	1	1,1	0
818	CDY2A	1	1,1	0
819	TSPY1	1	1,1	0
820	PPP2R3B	1	1,1	0
821	TSPY3	1	1,1	0
822	RBMY1E	1	1,1	0
823	CDY1_DUP_01	1	1,1	0
824	CD99	1	1,1	0
825	RBMY1E_DUP_01	1	1,1	0
826	PRY2_DUP_01	1	1,1	0
827	RPS4Y1	1	1,1	0
828	EIF1AY	1	1,1	0
829	CYorf15B	1	1,1	0
830	USP9Y	1	1,1	0
831	RPS4Y2	1	1,1	0
832	DAZ3_DUP_01	1	1,1	0
833	IL3RA	1	1,1	0
834	TSPY2	1	1,1	0
835	RBMY1J	1	1,1	0
836	TGIF2LY	1	1,1	0
837	SRY	1	1,1	0
838	BPY2B_DUP_02	1	1,1	0
839	BPY2B	1	1,1	0
840	CD24	1	1,1	0
841	P2RY8	1	1,1	0
842	VCY	1	1,1	0
843	PRY2	1	1,1	0
844	RBMY1J_DUP_01	1	1,1	0
845	AMELY	1	1,1	0
846	UTY	1	1,1	0
847	CRLF2	1	1,1	0
848	CDY2A_DUP_01	1	1,1	0
849	IL9R_DUP_01	1	1,1	0
850	SPRY3	1	1,1	0
851	PLCXD1_DUP_01	1	1,1	0
852	CYorf15A	1	1,1	0
853	RFX5	1	1,1	0
854	TP73	1	1,1	0
855	PRDM16	1	1,1	0
856	TMEM222_DUP_01	1	1,1	0
857	MIB2	1	1,1	0
858	TRMT1L	1	1,1	0
859	ENSA	1	1,1	0
860	SIKE1	1	1,1	0
861	CORT	1	1,1	0
862	YY1AP1	1	1,1	0
863	PDZK1IP1	1	1,1	0
864	DNAH14	1	1,1	0
865	GSTM4	1	1,1	0
866	NR1I3	1	1,1	0
867	MANEAL	1	1,1	0
868	OTUD3	1	1,1	0
869	RHBDL2	1	1,1	0
870	HIST2H3C	1	1,1	0
871	CLCNKA	1	1,1	0
872	NEK2	1	1,1	0
873	FCRLA	1	1,1	0
874	C1orf51	1	1,1	0
875	LOC730159	1	1,1	0
876	MUTYH	1	1,1	0
877	NCSTN	1	1,1	0
878	CACNA1E	1	1,1	0
879	PEX11B	1	1,1	0
880	NID1	1	1,1	0
881	UCHL5	1	1,1	0
882	RAB4A	1	1,1	0
883	ATP1A4	1	1,1	0
884	GPR25	1	1,1	0
885	ARL8A	1	1,1	0
886	LYSMD1	1	1,1	0
887	EGLN1	1	1,1	0
888	PADI3	1	1,1	0
889	TMEM48_DUP_01	1	1,1	0
890	BCL10	1	1,1	0
891	PTAFR	1	1,1	0
892	GJB3	1	1,1	0
893	ATP5F1	1	1,1	0
894	PLA2G2A	1	1,1	0
895	SLC6A9	1	1,1	0
896	AKIRIN1	1	1,1	0
897	NT5C1A	1	1,1	0
898	ZDHHC18	1	1,1	0
899	LAX1	1	1,1	0
900	TSNAX	1	1,1	0
901	GNPAT	1	1,1	0
902	PI4KB	1	1,1	0
903	HSD11B1	1	1,1	0
904	NSL1	1	1,1	0
905	NHLH1	1	1,1	0
906	TARBP1	1	1,1	0
907	ACOT7	1	1,1	0
908	SLC5A9	1	1,1	0
909	OR2M4	1	1,1	0
910	RTCD1	1	1,1	0
911	PPIAL4A_DUP_02	1	1,1	0
912	SLC41A1	1	1,1	0
913	ZSWIM5	1	1,1	0
914	NIPAL3	1	1,1	0
915	RPL22	1	1,1	0
916	HHLA3	1	1,1	0
917	C1orf210	1	1,1	0
918	NBPF11_DUP_01	1	1,1	0
919	CTSE	1	1,1	0
920	PSRC1	1	1,1	0
921	ZBED6	1	1,1	0
922	ANP32E	1	1,1	0
923	RUSC1	1	1,1	0
924	LCE1E	1	1,1	0
925	TMEM61	1	1,1	0
926	ST3GAL3	1	1,1	0
927	VWA5B1	1	1,1	0
928	TNNT2	1	1,1	0
929	VASH2	1	1,1	0
930	KCNN3	1	1,1	0
931	ZC3H11A	1	1,1	0
932	HFE2	1	1,1	0
933	AGL	1	1,1	0
934	GREM2	1	1,1	0
935	SCMH1	1	1,1	0
936	HECTD3	1	1,1	0
937	KIAA1751	1	1,1	0
938	MTF1	1	1,1	0
939	LOC388630	1	1,1	0
940	MOBKL2C	1	1,1	0
941	BRDT	1	1,1	0
942	TNR	1	1,1	0
943	C4BPA	1	1,1	0
944	PTGER3_DUP_01	1	1,1	0
945	LOC388588	1	1,1	0
946	PRPF3	1	1,1	0
947	SLC35A3	1	1,1	0
948	PRR9	1	1,1	0
949	USP21	1	1,1	0
950	DISC1	1	1,1	0
951	FAM46C	1	1,1	0
952	ARHGAP29	1	1,1	0
953	FAM63A	1	1,1	0
954	ZCCHC17	1	1,1	0
955	ATPIF1	1	1,1	0
956	GSTM2	1	1,1	0
957	FCAMR	1	1,1	0
958	ISG20L2	1	1,1	0
959	ST6GALNAC3	1	1,1	0
960	PLEKHG5	1	1,1	0
961	QSOX1	1	1,1	0
962	ELAVL4	1	1,1	0
963	C1orf49	1	1,1	0
964	SPRR2D	1	1,1	0
965	STMN1	1	1,1	0
966	ADORA3	1	1,1	0
967	TBX19	1	1,1	0
968	TRIM58	1	1,1	0
969	RBMXL1	1	1,1	0
970	MR1	1	1,1	0
971	C1orf109	1	1,1	0
972	JAK1	1	1,1	0
973	ARHGEF19	1	1,1	0
974	AGT	1	1,1	0
975	HYI	1	1,1	0
976	TARS2	1	1,1	0
977	PHACTR4	1	1,1	0
978	TTC24	1	1,1	0
979	SDHC	1	1,1	0
980	LGR6	1	1,1	0
981	IRF2BP2	1	1,1	0
982	MLLT11	1	1,1	0
983	ATG4C	1	1,1	0
984	DEDD	1	1,1	0
985	FCRL1	1	1,1	0
986	GBP4	1	1,1	0
987	GABPB2	1	1,1	0
988	FCRL5	1	1,1	0
989	TMCC2	1	1,1	0
990	DSTYK	1	1,1	0
991	FBLIM1	1	1,1	0
992	PRDX6	1	1,1	0
993	CAPZB	1	1,1	0
994	SH3BP5L	1	1,1	0
995	WDR47	1	1,1	0
996	UBE2U	1	1,1	0
997	CDK18	1	1,1	0
998	KLHL21	1	1,1	0
999	C1orf227	1	1,1	0
1000	LHX9	1	1,1	0
1001	CEP170	1	1,1	0
1002	EXOSC10	1	1,1	0
1003	FAM76A	1	1,1	0
1004	TROVE2	1	1,1	0
1005	C1orf88	1	1,1	0
1006	TMEM88B	1	1,1	0
1007	PADI2	1	1,1	0
1008	GRHL3	1	1,1	0
1009	TSHB	1	1,1	0
1010	GPR3	1	1,1	0
1011	MFAP2	1	1,1	0
1012	GGPS1	1	1,1	0
1013	C1orf115	1	1,1	0
1014	CD1E	1	1,1	0
1015	EPHA10	1	1,1	0
1016	AK2	1	1,1	0
1017	ZNF669	1	1,1	0
1018	DPYD	1	1,1	0
1019	NBPF11	1	1,1	0
1020	FCGR3A	1	1,1	0
1021	C1orf68	1	1,1	0
1022	AURKAIP1	1	1,1	0
1023	TRIM33	1	1,1	0
1024	USP33	1	1,1	0
1025	OPN3	1	1,1	0
1026	SHC1	1	1,1	0
1027	AMY1C_DUP_02	1	1,1	0
1028	ATAD3C	1	1,1	0
1029	PTPRU	1	1,1	0
1030	C1orf96	1	1,1	0
1031	GLIS1	1	1,1	0
1032	ASTN1	1	1,1	0
1033	OR2W3	1	1,1	0
1034	GFI1	1	1,1	0
1035	NFYC	1	1,1	0
1036	NTRK1	1	1,1	0
1037	SEMA4A	1	1,1	0
1038	DFFA	1	1,1	0
1039	FMOD	1	1,1	0
1040	MKNK1	1	1,1	0
1041	RSG1	1	1,1	0
1042	CRABP2	1	1,1	0
1043	DCAF6	1	1,1	0
1044	SLC2A7	1	1,1	0
1045	HPCAL4	1	1,1	0
1046	MACF1	1	1,1	0
1047	EIF2C1	1	1,1	0
1048	TNFRSF4	1	1,1	0
1049	MTF2	1	1,1	0
1050	GRRP1	1	1,1	0
1051	SMYD3	1	1,1	0
1052	FCRLB	1	1,1	0
1053	GCLM	1	1,1	0
1054	NFIA	1	1,1	0
1055	MXRA8	1	1,1	0
1056	ROR1	1	1,1	0
1057	C1orf27	1	1,1	0
1058	SH2D2A	1	1,1	0
1059	CDK11A	1	1,1	0
1060	SCP2	1	1,1	0
1061	USP48	1	1,1	0
1062	ADORA1	1	1,1	0
1063	CSF1	1	1,1	0
1064	HMGN2	1	1,1	0
1065	PPIAL4A	1	1,1	0
1066	TNFRSF14	1	1,1	0
1067	SYT14_DUP_01	1	1,1	0
1068	LEPROT	1	1,1	0
1069	CTTNBP2NL	1	1,1	0
1070	TTLL10	1	1,1	0
1071	KIAA1522	1	1,1	0
1072	DBT	1	1,1	0
1073	TNNI3K	1	1,1	0
1074	SLC30A10	1	1,1	0
1075	BPNT1	1	1,1	0
1076	PRAMEF16	1	1,1	0
1077	NMNAT2	1	1,1	0
1078	GPR89A	1	1,1	0
1079	ANGPTL1	1	1,1	0
1080	KIF17	1	1,1	0
1081	BTF3L4	1	1,1	0
1082	CHTOP	1	1,1	0
1083	2017-09-15	1	1,1	0
1084	EFHD2	1	1,1	0
1085	ATP1A1	1	1,1	0
1086	OR2C3	1	1,1	0
1087	RER1	1	1,1	0
1088	RGS18	1	1,1	0
1089	PRDX1	1	1,1	0
1090	IL24	1	1,1	0
1091	NBPF4	1	1,1	0
1092	PPT1	1	1,1	0
1093	C1orf182	1	1,1	0
1094	CLCA1	1	1,1	0
1095	RGL1	1	1,1	0
1096	YIPF1_DUP_01	1	1,1	0
1097	ATPAF1-AS1	1	1,1	0
1098	DNAJC8	1	1,1	0
1099	PRKACB	1	1,1	0
1100	TXNIP	1	1,1	0
1101	FGR	1	1,1	0
1102	PROX1	1	1,1	0
1103	RGSL1	1	1,1	0
1104	CC2D1B	1	1,1	0
1105	PKP1	1	1,1	0
1106	USF1	1	1,1	0
1107	HIST2H4A	1	1,1	0
1108	TMEM125	1	1,1	0
1109	TOMM20	1	1,1	0
1110	RRNAD1	1	1,1	0
1111	RERE	1	1,1	0
1112	RNF187	1	1,1	0
1113	SH3BGRL3	1	1,1	0
1114	C4BPB	1	1,1	0
1115	ATP8B2	1	1,1	0
1116	RRAGC	1	1,1	0
1117	ABL2	1	1,1	0
1118	S100A13	1	1,1	0
1119	KCNT2	1	1,1	0
1120	EPHX4	1	1,1	0
1121	REN	1	1,1	0
1122	GORAB_DUP_01	1	1,1	0
1123	MRPL55	1	1,1	0
1124	MTMR11	1	1,1	0
1125	MUC1	1	1,1	0
1126	MRTO4	1	1,1	0
1127	SERBP1	1	1,1	0
1128	AGTRAP	1	1,1	0
1129	NFASC	1	1,1	0
1130	NME7	1	1,1	0
1131	ARID4B	1	1,1	0
1132	OR2AK2	1	1,1	0
1133	PDPN	1	1,1	0
1134	IPP	1	1,1	0
1135	SRM	1	1,1	0
1136	KIF21B	1	1,1	0
1137	IKBKE	1	1,1	0
1138	GPATCH3	1	1,1	0
1139	RGS4	1	1,1	0
1140	OR2T27	1	1,1	0
1141	PDE4DIP	1	1,1	0
1142	STIL	1	1,1	0
1143	EFNA4	1	1,1	0
1144	TFAP2E	1	1,1	0
1145	TAF12	1	1,1	0
1146	ZNF238	1	1,1	0
1147	KLHL12	1	1,1	0
1148	HORMAD1	1	1,1	0
1149	ELF3	1	1,1	0
1150	C1orf15-NBL1	1	1,1	0
1151	PUM1	1	1,1	0
1152	POGK	1	1,1	0
1153	C1orf85	1	1,1	0
1154	EPHA8	1	1,1	0
1155	PTCH2	1	1,1	0
1156	GUK1	1	1,1	0
1157	SFN	1	1,1	0
1158	RPTN	1	1,1	0
1159	LCE3B	1	1,1	0
1160	PPP1R15B	1	1,1	0
1161	SYF2	1	1,1	0
1162	PPP1R8	1	1,1	0
1163	CCDC17	1	1,1	0
1164	SLC30A2	1	1,1	0
1165	CRB1	1	1,1	0
1166	FMO3	1	1,1	0
1167	CTH	1	1,1	0
1168	C1QB	1	1,1	0
1169	FCGR2B	1	1,1	0
1170	PRUNE	1	1,1	0
1171	LAMTOR2	1	1,1	0
1172	CADM3	1	1,1	0
1173	TMEM51	1	1,1	0
1174	ZNF642	1	1,1	0
1175	EPS8L3	1	1,1	0
1176	C1orf94	1	1,1	0
1177	NEK7	1	1,1	0
1178	MYOC	1	1,1	0
1179	PAX7	1	1,1	0
1180	FNDC5	1	1,1	0
1181	TNFRSF1B	1	1,1	0
1182	WDTC1	1	1,1	0
1183	HIVEP3	1	1,1	0
1184	HIST2H2BF	1	1,1	0
1185	OR2T34	1	1,1	0
1186	CD58	1	1,1	0
1187	PALMD	1	1,1	0
1188	CD84	1	1,1	0
1189	RPRD2	1	1,1	0
1190	CYP4B1	1	1,1	0
1191	OSBPL9	1	1,1	0
1192	RAB3B	1	1,1	0
1193	C1orf43	1	1,1	0
1194	ECE1	1	1,1	0
1195	ARNT	1	1,1	0
1196	CD53	1	1,1	0
1197	RIMS3	1	1,1	0
1198	SRRM1	1	1,1	0
1199	NPHS2	1	1,1	0
1200	C1orf124	1	1,1	0
1201	ARTN	1	1,1	0
1202	LOC646627	1	1,1	0
1203	IL28RA	1	1,1	0
1204	UTS2	1	1,1	0
1205	CNIH4	1	1,1	0
1206	GNG5	1	1,1	0
1207	MYSM1	1	1,1	0
1208	ZNF648	1	1,1	0
1209	DIO1	1	1,1	0
1210	SSBP3	1	1,1	0
1211	FMO5	1	1,1	0
1212	PQLC2	1	1,1	0
1213	GSTM1	1	1,1	0
1214	C1orf9	1	1,1	0
1215	PRPF38A	1	1,1	0
1216	CTNNBIP1	1	1,1	0
1217	PTPN7_DUP_01	1	1,1	0
1218	C1orf61	1	1,1	0
1219	ACADM	1	1,1	0
1220	NIT1	1	1,1	0
1221	SLC16A1	1	1,1	0
1222	TNFRSF9	1	1,1	0
1223	WNT3A	1	1,1	0
1224	ZZZ3	1	1,1	0
1225	METTL13	1	1,1	0
1226	TGFBR3	1	1,1	0
1227	MIER1	1	1,1	0
1228	PRKCZ	1	1,1	0
1229	HIST2H2AC	1	1,1	0
1230	S100PBP	1	1,1	0
1231	DCLRE1B	1	1,1	0
1232	PLA2G2E	1	1,1	0
1233	KLF17	1	1,1	0
1234	MTOR	1	1,1	0
1235	CCT3_DUP_01	1	1,1	0
1236	TAGLN2	1	1,1	0
1237	CSRP1	1	1,1	0
1238	NUF2	1	1,1	0
1239	EIF3I	1	1,1	0
1240	DAP3	1	1,1	0
1241	ZBTB48	1	1,1	0
1242	MAB21L3	1	1,1	0
1243	ALDH4A1	1	1,1	0
1244	SMPDL3B	1	1,1	0
1245	C1orf38	1	1,1	0
1246	APOA1BP	1	1,1	0
1247	SLC22A15	1	1,1	0
1248	LZIC	1	1,1	0
1249	GON4L	1	1,1	0
1250	CAMTA1	1	1,1	0
1251	LCE5A	1	1,1	0
1252	ZNF326	1	1,1	0
1253	CLSTN1	1	1,1	0
1254	ACTN2	1	1,1	0
1255	HSD3B2	1	1,1	0
1256	NASP	1	1,1	0
1257	EPB41	1	1,1	0
1258	PSMA5	1	1,1	0
1259	SMAP2	1	1,1	0
1260	TXNDC12	1	1,1	0
1261	OR6P1	1	1,1	0
1262	PTBP2	1	1,1	0
1263	SYT2	1	1,1	0
1264	ARHGEF2	1	1,1	0
1265	YARS	1	1,1	0
1266	SMG7	1	1,1	0
1267	C1orf127	1	1,1	0
1268	ADPRHL2	1	1,1	0
1269	TRIM45	1	1,1	0
1270	GMEB1	1	1,1	0
1271	PLD5	1	1,1	0
1272	ST7L	1	1,1	0
1273	IL19	1	1,1	0
1274	JTB	1	1,1	0
1275	OR6N1	1	1,1	0
1276	SLAMF7	1	1,1	0
1277	TRIM17	1	1,1	0
1278	PRAMEF18	1	1,1	0
1279	FOXD3	1	1,1	0
1280	CD1C	1	1,1	0
1281	C1orf101	1	1,1	0
1282	SETDB1	1	1,1	0
1283	FLAD1	1	1,1	0
1284	PPPDE1	1	1,1	0
1285	TINAGL1	1	1,1	0
1286	SELENBP1	1	1,1	0
1287	SDCCAG8	1	1,1	0
1288	ALPL	1	1,1	0
1289	PYCR2	1	1,1	0
1290	KCNAB2	1	1,1	0
1291	S100A7A	1	1,1	0
1292	NMNAT1	1	1,1	0
1293	RASSF5	1	1,1	0
1294	CD34	1	1,1	0
1295	KIF1B	1	1,1	0
1296	CHIT1	1	1,1	0
1297	TNFRSF8	1	1,1	0
1298	PPIAL4F	1	1,1	0
1299	RAD54L	1	1,1	0
1300	CD46	1	1,1	0
1301	ADIPOR1	1	1,1	0
1302	PPFIA4	1	1,1	0
1303	TFB2M	1	1,1	0
1304	OR6K6	1	1,1	0
1305	B3GALT6	1	1,1	0
1306	CAMK2N1	1	1,1	0
1307	ACAP3	1	1,1	0
1308	LEPRE1	1	1,1	0
1309	GJB5	1	1,1	0
1310	PEX14	1	1,1	0
1311	UQCRHL	1	1,1	0
1312	ARF1	1	1,1	0
1313	AMPD1	1	1,1	0
1314	RAB7L1	1	1,1	0
1315	PRAMEF21_DUP_01	1	1,1	0
1316	KTI12	1	1,1	0
1317	CTPS	1	1,1	0
1318	C1orf216	1	1,1	0
1319	CLK2	1	1,1	0
1320	CAP1	1	1,1	0
1321	SAMD13	1	1,1	0
1322	HES4	1	1,1	0
1323	LGALS8	1	1,1	0
1324	ATP13A2	1	1,1	0
1325	FNBP1L	1	1,1	0
1326	LAD1	1	1,1	0
1327	YBX1	1	1,1	0
1328	KDM1A	1	1,1	0
1329	TMEM206	1	1,1	0
1330	GPATCH4	1	1,1	0
1331	NRAS	1	1,1	0
1332	RGS21	1	1,1	0
1333	ABCB10	1	1,1	0
1334	RNF186	1	1,1	0
1335	POU2F1	1	1,1	0
1336	TYW3	1	1,1	0
1337	LRIF1	1	1,1	0
1338	PTP4A2	1	1,1	0
1339	ETNK2	1	1,1	0
1340	AIM2	1	1,1	0
1341	MED18	1	1,1	0
1342	POGZ	1	1,1	0
1343	C1orf31	1	1,1	0
1344	C1orf212	1	1,1	0
1345	FCN3	1	1,1	0
1346	SERINC2	1	1,1	0
1347	PTPRC	1	1,1	0
1348	EXTL2	1	1,1	0
1349	RHOC	1	1,1	0
1350	KIF14	1	1,1	0
1351	PIK3R3	1	1,1	0
1352	C1orf105	1	1,1	0
1353	DNM3	1	1,1	0
1354	C1orf201	1	1,1	0
1355	ATF3	1	1,1	0
1356	TNFRSF18	1	1,1	0
1357	FLVCR1	1	1,1	0
1358	ODF2L	1	1,1	0
1359	ERI3	1	1,1	0
1360	PYHIN1	1	1,1	0
1361	KCNC4_DUP_01	1	1,1	0
1362	ADAMTSL4	1	1,1	0
1363	ZNF362	1	1,1	0
1364	S100A4	1	1,1	0
1365	TRAPPC3	1	1,1	0
1366	APOA2	1	1,1	0
1367	PKN2	1	1,1	0
1368	SAMD11	1	1,1	0
1369	ORC1	1	1,1	0
1370	ADAM15	1	1,1	0
1371	SLC16A4	1	1,1	0
1372	MMACHC	1	1,1	0
1373	IFI16	1	1,1	0
1374	TMCO2	1	1,1	0
1375	DPH5	1	1,1	0
1376	PABPC4	1	1,1	0
1377	TRAF5	1	1,1	0
1378	KCNK2	1	1,1	0
1379	C1orf229	1	1,1	0
1380	UBR4	1	1,1	0
1381	SLC45A3	1	1,1	0
1382	LRP8	1	1,1	0
1383	HIST2H2BF_DUP_01	1	1,1	0
1384	TATDN3	1	1,1	0
1385	C1orf226	1	1,1	0
1386	USP1	1	1,1	0
1387	DENND1B	1	1,1	0
1388	NBPF10	1	1,1	0
1389	BEST4	1	1,1	0
1390	EIF4G3	1	1,1	0
1391	PRRC2C	1	1,1	0
1392	C1orf111	1	1,1	0
1393	CAPN9	1	1,1	0
1394	BTBD8	1	1,1	0
1395	CTSS	1	1,1	0
1396	GLMN	1	1,1	0
1397	FAM78B	1	1,1	0
1398	RNF207	1	1,1	0
1399	CTSK	1	1,1	0
1400	BTG2	1	1,1	0
1401	OR2M7	1	1,1	0
1402	CD244	1	1,1	0
1403	AMY2B	1	1,1	0
1404	RPL5	1	1,1	0
1405	FUBP1	1	1,1	0
1406	IL6R	1	1,1	0
1407	KCND3	1	1,1	0
1408	TPM3	1	1,1	0
1409	VPS72	1	1,1	0
1410	DDR2	1	1,1	0
1411	IVL	1	1,1	0
1412	TBX15	1	1,1	0
1413	RAB3GAP2	1	1,1	0
1414	C1orf190	1	1,1	0
1415	CELSR2	1	1,1	0
1416	TNFAIP8L2-SCNM1	1	1,1	0
1417	CHD1L	1	1,1	0
1418	DMRTA2	1	1,1	0
1419	PINK1	1	1,1	0
1420	FOXJ3	1	1,1	0
1421	PRAMEF11	1	1,1	0
1422	CACYBP	1	1,1	0
1423	AKT3	1	1,1	0
1424	PUSL1	1	1,1	0
1425	FAM54B	1	1,1	0
1426	OLFML2B	1	1,1	0
1427	MAEL	1	1,1	0
1428	CCNL2	1	1,1	0
1429	C1orf131	1	1,1	0
1430	DTL	1	1,1	0
1431	DPT	1	1,1	0
1432	C1orf55	1	1,1	0
1433	MGST3	1	1,1	0
1434	SSU72	1	1,1	0
1435	PPP1R12B	1	1,1	0
1436	LRRC71	1	1,1	0
1437	TAS1R2	1	1,1	0
1438	RXRG	1	1,1	0
1439	DNASE2B	1	1,1	0
1440	ARHGEF16	1	1,1	0
1441	ATPAF1	1	1,1	0
1442	CLCNKB	1	1,1	0
1443	SCNN1D_DUP_01	1	1,1	0
1444	C1orf52_DUP_01	1	1,1	0
1445	TPR	1	1,1	0
1446	SERPINC1	1	1,1	0
1447	PSMB2	1	1,1	0
1448	CACNA1S	1	1,1	0
1449	PTPRF	1	1,1	0
1450	FBXO44	1	1,1	0
1451	NR5A2	1	1,1	0
1452	ECHDC2	1	1,1	0
1453	NBPF16	1	1,1	0
1454	IFFO2	1	1,1	0
1455	KIAA0040	1	1,1	0
1456	TTF2	1	1,1	0
1457	EIF2B3	1	1,1	0
1458	SLC2A1	1	1,1	0
1459	CEP350	1	1,1	0
1460	ATAD3A	1	1,1	0
1461	SNX7	1	1,1	0
1462	ANKRD34A	1	1,1	0
1463	WDR26	1	1,1	0
1464	EIF2C3	1	1,1	0
1465	GBP3	1	1,1	0
1466	LCE2C	1	1,1	0
1467	S100A1	1	1,1	0
1468	SLC35E2	1	1,1	0
1469	AADACL3	1	1,1	0
1470	ZNF281	1	1,1	0
1471	TIPRL	1	1,1	0
1472	PPCS	1	1,1	0
1473	KIAA0467	1	1,1	0
1474	AK5	1	1,1	0
1475	C1orf122	1	1,1	0
1476	SPRR1B	1	1,1	0
1477	LEMD1	1	1,1	0
1478	NUDC	1	1,1	0
1479	SLC9A1	1	1,1	0
1480	FCGR2A	1	1,1	0
1481	AMIGO1	1	1,1	0
1482	FCRL3	1	1,1	0
1483	EPHA2	1	1,1	0
1484	MYBPH	1	1,1	0
1485	EPS15	1	1,1	0
1486	PRCC	1	1,1	0
1487	IFI6	1	1,1	0
1488	PPIAL4A_DUP_01	1	1,1	0
1489	EFCAB2	1	1,1	0
1490	TAF1A	1	1,1	0
1491	HMGCS2	1	1,1	0
1492	SLFNL1	1	1,1	0
1493	LCE4A	1	1,1	0
1494	MNDA	1	1,1	0
1495	PSEN2	1	1,1	0
1496	TMEM234	1	1,1	0
1497	NPL	1	1,1	0
1498	TRIM11	1	1,1	0
1499	CYB561D1	1	1,1	0
1500	ARHGAP30	1	1,1	0
1501	BSDC1	1	1,1	0
1502	NUDT17	1	1,1	0
1503	SPATA6	1	1,1	0
1504	WLS	1	1,1	0
1505	C1orf129	1	1,1	0
1506	FDPS	1	1,1	0
1507	C1orf194	1	1,1	0
1508	SYT6	1	1,1	0
1509	E2F2	1	1,1	0
1510	CLCN6	1	1,1	0
1511	CACHD1	1	1,1	0
1512	GADD45A	1	1,1	0
1513	TCEANC2	1	1,1	0
1514	SH2D5	1	1,1	0
1515	RALGPS2	1	1,1	0
1516	SH3GLB1	1	1,1	0
1517	COL11A1	1	1,1	0
1518	OR2T4	1	1,1	0
1519	LHX8	1	1,1	0
1520	CFHR4	1	1,1	0
1521	KCNJ10	1	1,1	0
1522	NPPB	1	1,1	0
1523	HSPG2	1	1,1	0
1524	CPSF3L	1	1,1	0
1525	TCEA3	1	1,1	0
1526	HENMT1	1	1,1	0
1527	PPM1J	1	1,1	0
1528	ZNF692	1	1,1	0
1529	FH	1	1,1	0
1530	AMPD2	1	1,1	0
1531	RGS1	1	1,1	0
1532	LCE1B	1	1,1	0
1533	BGLAP	1	1,1	0
1534	DPM3	1	1,1	0
1535	LMOD1	1	1,1	0
1536	NUP133	1	1,1	0
1537	FCGR1B	1	1,1	0
1538	PEX10	1	1,1	0
1539	ADC	1	1,1	0
1540	B4GALT3	1	1,1	0
1541	SYNC	1	1,1	0
1542	LRRC8D	1	1,1	0
1543	PRAMEF5_DUP_01	1	1,1	0
1544	OR13G1	1	1,1	0
1545	C1orf93_DUP_01	1	1,1	0
1546	ENO1	1	1,1	0
1547	NKAIN1	1	1,1	0
1548	DUSP12	1	1,1	0
1549	OR10J3	1	1,1	0
1550	FAM72D	1	1,1	0
1551	AMY1C_DUP_01	1	1,1	0
1552	HEATR8_DUP_01	1	1,1	0
1553	C1orf95	1	1,1	0
1554	LPAR3	1	1,1	0
1555	STX12	1	1,1	0
1556	GNG4	1	1,1	0
1557	TDRD5	1	1,1	0
1558	PPIAL4E	1	1,1	0
1559	ANKRD45	1	1,1	0
1560	HCRTR1	1	1,1	0
1561	HIPK1	1	1,1	0
1562	TPRG1L	1	1,1	0
1563	RABGAP1L	1	1,1	0
1564	PRG4	1	1,1	0
1565	SV2A	1	1,1	0
1566	RGS8	1	1,1	0
1567	SRP9	1	1,1	0
1568	TARDBP	1	1,1	0
1569	CDC42BPA	1	1,1	0
1570	PLEKHN1	1	1,1	0
1571	TRIT1	1	1,1	0
1572	LPGAT1	1	1,1	0
1573	RBBP5	1	1,1	0
1574	CHI3L2	1	1,1	0
1575	FBXO28	1	1,1	0
1576	RAB42	1	1,1	0
1577	TMOD4	1	1,1	0
1578	NRD1	1	1,1	0
1579	EDEM3	1	1,1	0
1580	FAM40A	1	1,1	0
1581	RD3	1	1,1	0
1582	ZYG11B	1	1,1	0
1583	SPRR3	1	1,1	0
1584	TRAF3IP3	1	1,1	0
1585	RCC1_DUP_01	1	1,1	0
1586	PSMB4	1	1,1	0
1587	C1orf162	1	1,1	0
1588	UBE4B	1	1,1	0
1589	RPS6KC1	1	1,1	0
1590	CMPK1	1	1,1	0
1591	HSD17B7	1	1,1	0
1592	MDM4_DUP_01	1	1,1	0
1593	CNR2	1	1,1	0
1594	ELK4	1	1,1	0
1595	OR14C36	1	1,1	0
1596	RBP7	1	1,1	0
1597	OR2T35	1	1,1	0
1598	CD101	1	1,1	0
1599	KIFAP3	1	1,1	0
1600	RHCE	1	1,1	0
1601	CFHR1	1	1,1	0
1602	SLC25A34	1	1,1	0
1603	ZC3H12A	1	1,1	0
1604	LRRC38	1	1,1	0
1605	PHGDH	1	1,1	0
1606	FCGR2C	1	1,1	0
1607	LMX1A	1	1,1	0
1608	RAP1GAP	1	1,1	0
1609	PARS2	1	1,1	0
1610	RNF19B	1	1,1	0
1611	ESRRG	1	1,1	0
1612	SYDE2	1	1,1	0
1613	TNN	1	1,1	0
1614	WARS2	1	1,1	0
1615	OR2T1	1	1,1	0
1616	PRELP	1	1,1	0
1617	DDI2	1	1,1	0
1618	ETV3L	1	1,1	0
1619	ADAMTS4	1	1,1	0
1620	MAP3K6	1	1,1	0
1621	GJA4	1	1,1	0
1622	PDE4B	1	1,1	0
1623	TGFB2	1	1,1	0
1624	IVNS1ABP	1	1,1	0
1625	DHX9	1	1,1	0
1626	PPP2R5A	1	1,1	0
1627	HIST2H2AB	1	1,1	0
1628	EYA3	1	1,1	0
1629	AIM1L	1	1,1	0
1630	RAP1A	1	1,1	0
1631	KDM5B	1	1,1	0
1632	XPR1	1	1,1	0
1633	TEKT2	1	1,1	0
1634	IQCC	1	1,1	0
1635	PAPPA2	1	1,1	0
1636	NDUFS5	1	1,1	0
1637	SSX2IP	1	1,1	0
1638	SLC26A9	1	1,1	0
1639	TP53BP2	1	1,1	0
1640	KIAA0754	1	1,1	0
1641	OR6Y1	1	1,1	0
1642	HSD3B1	1	1,1	0
1643	HS2ST1	1	1,1	0
1644	HIST2H4A_DUP_01	1	1,1	0
1645	CR2	1	1,1	0
1646	TMEM54	1	1,1	0
1647	CSDE1	1	1,1	0
1648	FAM151A	1	1,1	0
1649	TTC22	1	1,1	0
1650	PLEKHM2	1	1,1	0
1651	IGSF8	1	1,1	0
1652	OR4F3_DUP_01	1	1,1	0
1653	ZNF643	1	1,1	0
1654	INSRR	1	1,1	0
1655	LOC440563	1	1,1	0
1656	DNALI1	1	1,1	0
1657	RXFP4	1	1,1	0
1658	C1orf187	1	1,1	0
1659	NOTCH2NL	1	1,1	0
1660	BMP8A	1	1,1	0
1661	NOTCH2	1	1,1	0
1662	PIGC	1	1,1	0
1663	TAF13	1	1,1	0
1664	CYR61	1	1,1	0
1665	GBP1	1	1,1	0
1666	TSEN15	1	1,1	0
1667	ABCD3	1	1,1	0
1668	HNRNPR	1	1,1	0
1669	NSUN4	1	1,1	0
1670	COL16A1	1	1,1	0
1671	PVRL4	1	1,1	0
1672	RBM34_DUP_01	1	1,1	0
1673	CASZ1	1	1,1	0
1674	AGRN	1	1,1	0
1675	OXCT2	1	1,1	0
1676	LCE3C	1	1,1	0
1677	PAQR6	1	1,1	0
1678	TTC4	1	1,1	0
1679	ACBD3	1	1,1	0
1680	LELP1	1	1,1	0
1681	MAPKAPK2	1	1,1	0
1682	YOD1	1	1,1	0
1683	OR2T11	1	1,1	0
1684	SFT2D2	1	1,1	0
1685	BEND5	1	1,1	0
1686	EDARADD	1	1,1	0
1687	PRAMEF18_DUP_01	1	1,1	0
1688	GJA5	1	1,1	0
1689	OSCP1	1	1,1	0
1690	JMJD4	1	1,1	0
1691	OLFML3	1	1,1	0
1692	MFSD4	1	1,1	0
1693	MSH4	1	1,1	0
1694	GBP7	1	1,1	0
1695	DHCR24	1	1,1	0
1696	TSTD1	1	1,1	0
1697	MAD2L2	1	1,1	0
1698	CD2	1	1,1	0
1699	ZMYM6NB	1	1,1	0
1700	OPTC	1	1,1	0
1701	F11R	1	1,1	0
1702	USH2A	1	1,1	0
1703	PARK7	1	1,1	0
1704	KCNA3	1	1,1	0
1705	TLR5	1	1,1	0
1706	NECAP2	1	1,1	0
1707	CALML6	1	1,1	0
1708	LCE1D	1	1,1	0
1709	KCNK1	1	1,1	0
1710	TAF5L	1	1,1	0
1711	CLCC1	1	1,1	0
1712	KLHDC7A	1	1,1	0
1713	MOSC2	1	1,1	0
1714	ZBTB37	1	1,1	0
1715	PPIAL4G	1	1,1	0
1716	NLRP3	1	1,1	0
1717	DUSP10	1	1,1	0
1718	METTL11B	1	1,1	0
1719	OR6N2	1	1,1	0
1720	OLFM3	1	1,1	0
1721	PPIE	1	1,1	0
1722	TMEM201	1	1,1	0
1723	ZSCAN20	1	1,1	0
1724	PDZK1	1	1,1	0
1725	DHRS3	1	1,1	0
1726	CNTN2	1	1,1	0
1727	PYGO2	1	1,1	0
1728	FAM5B	1	1,1	0
1729	VN1R5	1	1,1	0
1730	L1TD1	1	1,1	0
1731	CFH	1	1,1	0
1732	LRRC8B	1	1,1	0
1733	BCAS2	1	1,1	0
1734	HMGB4	1	1,1	0
1735	LCK	1	1,1	0
1736	DARC	1	1,1	0
1737	DLGAP3	1	1,1	0
1738	TOR1AIP2	1	1,1	0
1739	ACP6	1	1,1	0
1740	NPHP4	1	1,1	0
1741	ARHGEF10L	1	1,1	0
1742	CATSPER4	1	1,1	0
1743	HHAT	1	1,1	0
1744	UBE2J2	1	1,1	0
1745	MPL	1	1,1	0
1746	SLAMF6	1	1,1	0
1747	PRAMEF13	1	1,1	0
1748	PGM1	1	1,1	0
1749	RGS5	1	1,1	0
1750	OR10Z1	1	1,1	0
1751	FUCA1	1	1,1	0
1752	TNFSF4	1	1,1	0
1753	DDAH1	1	1,1	0
1754	C8B	1	1,1	0
1755	PBX1	1	1,1	0
1756	ASH1L	1	1,1	0
1757	NADK	1	1,1	0
1758	HES5	1	1,1	0
1759	VANGL2	1	1,1	0
1760	PLA2G2F	1	1,1	0
1761	PADI4	1	1,1	0
1762	CITED4	1	1,1	0
1763	ZCCHC11	1	1,1	0
1764	PRAMEF5	1	1,1	0
1765	DMBX1	1	1,1	0
1766	RCAN3	1	1,1	0
1767	VAMP4	1	1,1	0
1768	RAVER2	1	1,1	0
1769	OR2G3	1	1,1	0
1770	MRPL9	1	1,1	0
1771	PPOX	1	1,1	0
1772	MOSC1	1	1,1	0
1773	C1orf144	1	1,1	0
1774	ANGPTL3	1	1,1	0
1775	KIAA1324	1	1,1	0
1776	ANGEL2	1	1,1	0
1777	AADACL4	1	1,1	0
1778	INTS7	1	1,1	0
1779	PIP5K1A	1	1,1	0
1780	SASS6	1	1,1	0
1781	LAMC2	1	1,1	0
1782	NBPF3	1	1,1	0
1783	PLOD1	1	1,1	0
1784	SH3D21	1	1,1	0
1785	HDGF	1	1,1	0
1786	TADA1	1	1,1	0
1787	DHDDS	1	1,1	0
1788	AKR1A1	1	1,1	0
1789	RPS27	1	1,1	0
1790	INTS3	1	1,1	0
1791	SPRR2E	1	1,1	0
1792	OR4F3	1	1,1	0
1793	ADAR	1	1,1	0
1794	HNRNPU	1	1,1	0
1795	SGIP1	1	1,1	0
1796	C1orf174	1	1,1	0
1797	ALG14	1	1,1	0
1798	MAN1C1	1	1,1	0
1799	MMEL1	1	1,1	0
1800	TOR3A	1	1,1	0
1801	ATP1A2	1	1,1	0
1802	CAPN2	1	1,1	0
1803	FHAD1	1	1,1	0
1804	SCAMP3	1	1,1	0
1805	ETV3	1	1,1	0
1806	GPR89C_DUP_01	1	1,1	0
1807	IL10	1	1,1	0
1808	ACOT11	1	1,1	0
1809	ANGPTL7	1	1,1	0
1810	NCF2	1	1,1	0
1811	OR14I1	1	1,1	0
1812	ATP2B4	1	1,1	0
1813	ENAH	1	1,1	0
1814	YTHDF2	1	1,1	0
1815	PKLR	1	1,1	0
1816	NR0B2	1	1,1	0
1817	LAPTM5	1	1,1	0
1818	RPE65	1	1,1	0
1819	LRIG2	1	1,1	0
1820	LMO4	1	1,1	0
1821	TCHH	1	1,1	0
1822	ZBTB8OS	1	1,1	0
1823	ARPC5	1	1,1	0
1824	TMCO4	1	1,1	0
1825	ITGA10	1	1,1	0
1826	ISG15	1	1,1	0
1827	POLR3C	1	1,1	0
1828	AHCTF1	1	1,1	0
1829	PRAMEF6	1	1,1	0
1830	RCOR3	1	1,1	0
1831	SCYL3	1	1,1	0
1832	POU3F1	1	1,1	0
1833	EXO1	1	1,1	0
1834	C1orf159	1	1,1	0
1835	AP4B1	1	1,1	0
1836	VWA1	1	1,1	0
1837	FMN2	1	1,1	0
1838	BCAN	1	1,1	0
1839	FNDC7	1	1,1	0
1840	PRDM2	1	1,1	0
1841	VAV3	1	1,1	0
1842	LMNA	1	1,1	0
1843	SPRR2F	1	1,1	0
1844	FAM69A	1	1,1	0
1845	LRRC8C	1	1,1	0
1846	COPA	1	1,1	0
1847	AGBL4	1	1,1	0
1848	SRSF4	1	1,1	0
1849	IL23R	1	1,1	0
1850	GLUL	1	1,1	0
1851	KPRP	1	1,1	0
1852	AKR7L	1	1,1	0
1853	THAP3	1	1,1	0
1854	GNAT2	1	1,1	0
1855	EVI5	1	1,1	0
1856	SYTL1	1	1,1	0
1857	AKR7A2	1	1,1	0
1858	OR2T6	1	1,1	0
1859	GBP2	1	1,1	0
1860	TNNI1	1	1,1	0
1861	CLDN19	1	1,1	0
1862	SFPQ	1	1,1	0
1863	SUSD4	1	1,1	0
1864	UHMK1	1	1,1	0
1865	HP1BP3	1	1,1	0
1866	RPF1	1	1,1	0
1867	PGLYRP4	1	1,1	0
1868	FAM73A	1	1,1	0
1869	PFKFB2	1	1,1	0
1870	RPS6KA1	1	1,1	0
1871	ARHGEF11	1	1,1	0
1872	S100A5	1	1,1	0
1873	PDC	1	1,1	0
1874	PADI1	1	1,1	0
1875	ATAD3B	1	1,1	0
1876	KIAA1383	1	1,1	0
1877	C2CD4D	1	1,1	0
1878	OR6F1	1	1,1	0
1879	SLAMF1	1	1,1	0
1880	GNL2	1	1,1	0
1881	CLSPN	1	1,1	0
1882	GLTPD1	1	1,1	0
1883	PRKAB2	1	1,1	0
1884	LBR	1	1,1	0
1885	GBA	1	1,1	0
1886	FAM58BP	1	1,1	0
1887	SWT1	1	1,1	0
1888	SLC39A1	1	1,1	0
1889	EFNA1	1	1,1	0
1890	NVL	1	1,1	0
1891	FAM167B	1	1,1	0
1892	ZNF124	1	1,1	0
1893	TMEM56-RWDD3	1	1,1	0
1894	MPZ	1	1,1	0
1895	TACSTD2	1	1,1	0
1896	WASF2	1	1,1	0
1897	EIF2D	1	1,1	0
1898	STK40	1	1,1	0
1899	PGBD2	1	1,1	0
1900	BLZF1	1	1,1	0
1901	TMEM50A	1	1,1	0
1902	PPIH	1	1,1	0
1903	PANK4	1	1,1	0
1904	ID3	1	1,1	0
1905	AXDND1	1	1,1	0
1906	C1orf185	1	1,1	0
1907	C1orf106	1	1,1	0
1908	CCDC24	1	1,1	0
1909	IL20	1	1,1	0
1910	BARHL2	1	1,1	0
1911	OR2L3	1	1,1	0
1912	MARK1	1	1,1	0
1913	FLG2	1	1,1	0
1914	SLC30A7	1	1,1	0
1915	TMEM69	1	1,1	0
1916	CA6	1	1,1	0
1917	COL8A2	1	1,1	0
1918	KIF26B	1	1,1	0
1919	CCDC27	1	1,1	0
1920	MFN2	1	1,1	0
1921	CRNN	1	1,1	0
1922	ACBD6	1	1,1	0
1923	WDR65	1	1,1	0
1924	CA14	1	1,1	0
1925	LPPR5	1	1,1	0
1926	FAM102B	1	1,1	0
1927	SYT11	1	1,1	0
1928	B4GALT2	1	1,1	0
1929	CDC14A	1	1,1	0
1930	LCE2D	1	1,1	0
1931	GTF2B	1	1,1	0
1932	PRAMEF17	1	1,1	0
1933	EBNA1BP2	1	1,1	0
1934	F13B	1	1,1	0
1935	ZFYVE9	1	1,1	0
1936	SNRPE	1	1,1	0
1937	LIN9	1	1,1	0
1938	ECM1	1	1,1	0
1939	LUZP1	1	1,1	0
1940	AKR7A3	1	1,1	0
1941	ZRANB2	1	1,1	0
1942	LASS2	1	1,1	0
1943	ERMAP	1	1,1	0
1944	RAB13	1	1,1	0
1945	CD1D	1	1,1	0
1946	NOS1AP	1	1,1	0
1947	ZNF644	1	1,1	0
1948	ARV1	1	1,1	0
1949	PITHD1	1	1,1	0
1950	SHE	1	1,1	0
1951	FAIM3	1	1,1	0
1952	ARID1A	1	1,1	0
1953	RGS13	1	1,1	0
1954	RASAL2	1	1,1	0
1955	MUL1	1	1,1	0
1956	FOXE3	1	1,1	0
1957	CELA3A	1	1,1	0
1958	HAX1	1	1,1	0
1959	GNG12	1	1,1	0
1960	DCST2	1	1,1	0
1961	HES3	1	1,1	0
1962	CYP2J2	1	1,1	0
1963	IFI44L	1	1,1	0
1964	SCCPDH	1	1,1	0
1965	SORT1	1	1,1	0
1966	C1orf192	1	1,1	0
1967	TDRKH	1	1,1	0
1968	HDAC1	1	1,1	0
1969	DMAP1	1	1,1	0
1970	OPRD1	1	1,1	0
1971	HIST2H3D	1	1,1	0
1972	THRAP3	1	1,1	0
1973	ZNF672	1	1,1	0
1974	PODN	1	1,1	0
1975	HAO2	1	1,1	0
1976	RNF115	1	1,1	0
1977	RNASEL	1	1,1	0
1978	HRNR	1	1,1	0
1979	KIAA0494	1	1,1	0
1980	PTGFR	1	1,1	0
1981	RIT1	1	1,1	0
1982	DDX20	1	1,1	0
1983	NBPF7	1	1,1	0
1984	ZBTB41	1	1,1	0
1985	GJA8	1	1,1	0
1986	SOX13	1	1,1	0
1987	FCRL4	1	1,1	0
1988	DARS2	1	1,1	0
1989	RIIAD1	1	1,1	0
1990	CELF3	1	1,1	0
1991	MAGI3	1	1,1	0
1992	NOL9	1	1,1	0
1993	PRAMEF7	1	1,1	0
1994	TTC13	1	1,1	0
1995	DENND2D	1	1,1	0
1996	PPIAL4F_DUP_01	1	1,1	0
1997	ALG6	1	1,1	0
1998	CFHR5	1	1,1	0
1999	SLC50A1	1	1,1	0
[truncated: 16,663 more rows]
